# Supplementary material for: Genome-wide investigation of the AP2/ERF superfamily and their expression under salt stress in Chinese willow (Salix matsudana)
Source: PeerJ. 2021 Apr 13;9:e11076. doi: 10.7717/peerj.11076 (PMC8051338; doi:10.7717/peerj.11076)
Supplement: Supplemental Information 7 — We downloaded the Hidden Markov Model (HMM) profile for the AP2/ERF TFs from the Pfam database (http://pfam.xfam.org/) with Pfam accession number PF00847 as the search keyword. An alternative HMM profile was built by sequence alignment using ClustalW. Using an in-house Perl script with two HMM profiles as queries, hmmsearch was carried out by searching the Salix matsudana protein databases with default parameters. [file peerj-09-11076-s007.txt]

#                                                                            --- full sequence --- -------------- this domain -------------   hmm coord   ali coord   env coord
# target name        accession   tlen query name           accession   qlen   E-value  score  bias   #  of  c-Evalue  i-Evalue  score  bias  from    to  from    to  from    to  acc description of target
#------------------- ---------- ----- -------------------- ---------- ----- --------- ------ ----- --- --- --------- --------- ------ ----- ----- ----- ----- ----- ----- ----- ---- ---------------------
EVM0050425           -            601 AP2                  PF00847.20    54   3.8e-23   83.1   9.9   1   2   2.9e-14   4.7e-12   47.6   2.9     1    53   245   304   245   305 0.86 -
EVM0050425           -            601 AP2                  PF00847.20    54   3.8e-23   83.1   9.9   2   2     1e-10   1.7e-08   36.2   0.3     3    53   349   398   347   398 0.90 -
EVM0040310           -            361 AP2                  PF00847.20    54   4.2e-23   83.0  11.9   1   2   4.3e-13   6.9e-11   43.8   3.3     2    53    41    99    40   100 0.92 -
EVM0040310           -            361 AP2                  PF00847.20    54   4.2e-23   83.0  11.9   2   2   3.4e-13   5.5e-11   44.2   1.4     1    53   142   193   142   194 0.93 -
EVM0023967           -            411 AP2                  PF00847.20    54   5.1e-23   82.7  13.3   1   2   3.6e-13   5.7e-11   44.1   2.9     2    53    55   113    54   114 0.90 -
EVM0023967           -            411 AP2                  PF00847.20    54   5.1e-23   82.7  13.3   2   2   4.2e-13   6.8e-11   43.9   2.8     1    53   156   207   156   208 0.89 -
EVM0033580           -            551 AP2                  PF00847.20    54   1.3e-22   81.4   8.2   1   2   1.6e-13   2.5e-11   45.3   3.4     2    53   179   237   178   238 0.85 -
EVM0033580           -            551 AP2                  PF00847.20    54   1.3e-22   81.4   8.2   2   2     2e-11   3.2e-09   38.5   0.2     1    53   280   331   280   332 0.90 -
EVM0038265           -            686 AP2                  PF00847.20    54   1.3e-22   81.4   8.0   1   2     8e-14   1.3e-11   46.2   2.3     2    53   332   390   331   391 0.85 -
EVM0038265           -            686 AP2                  PF00847.20    54   1.3e-22   81.4   8.0   2   2   4.4e-11     7e-09   37.4   0.3     3    53   435   484   433   484 0.90 -
EVM0011531           -            686 AP2                  PF00847.20    54   1.3e-22   81.4   8.0   1   2     8e-14   1.3e-11   46.2   2.3     2    53   332   390   331   391 0.85 -
EVM0011531           -            686 AP2                  PF00847.20    54   1.3e-22   81.4   8.0   2   2   4.4e-11     7e-09   37.4   0.3     3    53   435   484   433   484 0.90 -
EVM0040588           -            350 AP2                  PF00847.20    54   1.5e-22   81.2  12.7   1   2   9.5e-13   1.5e-10   42.7   3.6     1    53    40    99    40   100 0.92 -
EVM0040588           -            350 AP2                  PF00847.20    54   1.5e-22   81.2  12.7   2   2   5.1e-13   8.2e-11   43.6   1.7     1    53   142   193   142   193 0.93 -
EVM0043933           -            541 AP2                  PF00847.20    54   1.5e-22   81.1   7.9   1   2   1.5e-13   2.4e-11   45.3   3.4     2    53   170   228   169   229 0.85 -
EVM0043933           -            541 AP2                  PF00847.20    54   1.5e-22   81.1   7.9   2   2   2.9e-11   4.7e-09   38.0   0.1     2    53   272   322   271   323 0.90 -
EVM0006637           -            545 AP2                  PF00847.20    54   1.5e-22   81.1   7.9   1   2   1.5e-13   2.5e-11   45.3   3.4     2    53   173   231   172   232 0.85 -
EVM0006637           -            545 AP2                  PF00847.20    54   1.5e-22   81.1   7.9   2   2   2.9e-11   4.7e-09   38.0   0.1     2    53   275   325   274   326 0.90 -
EVM0025980           -            540 AP2                  PF00847.20    54   1.6e-22   81.1   7.9   1   2   1.5e-13   2.4e-11   45.3   3.4     2    53   170   228   169   229 0.85 -
EVM0025980           -            540 AP2                  PF00847.20    54   1.6e-22   81.1   7.9   2   2   2.9e-11   4.7e-09   38.0   0.1     2    53   272   322   271   323 0.90 -
EVM0012824           -            507 AP2                  PF00847.20    54   1.6e-22   81.1   8.8   1   2   3.3e-13   5.3e-11   44.2   3.8     2    53   220   278   219   279 0.84 -
EVM0012824           -            507 AP2                  PF00847.20    54   1.6e-22   81.1   8.8   2   2   1.1e-11   1.8e-09   39.3   0.2     2    53   322   372   321   373 0.90 -
EVM0009672           -            350 AP2                  PF00847.20    54   2.7e-22   80.4  11.3   1   2   4.8e-12   7.7e-10   40.5   3.0     2    53    41    99    40   100 0.91 -
EVM0009672           -            350 AP2                  PF00847.20    54   2.7e-22   80.4  11.3   2   2   2.4e-13   3.8e-11   44.7   1.2     1    53   142   193   142   194 0.93 -
EVM0008451           -            528 AP2                  PF00847.20    54     6e-22   79.3   8.7   1   2   3.2e-13   5.1e-11   44.3   4.1     2    53   167   225   166   226 0.85 -
EVM0008451           -            528 AP2                  PF00847.20    54     6e-22   79.3   8.7   2   2   5.6e-11     9e-09   37.1   0.1     3    53   270   319   268   320 0.90 -
EVM0050911           -            547 AP2                  PF00847.20    54   6.6e-22   79.1   8.7   1   2   3.3e-13   5.3e-11   44.2   4.1     2    53   167   225   166   226 0.85 -
EVM0050911           -            547 AP2                  PF00847.20    54   6.6e-22   79.1   8.7   2   2   5.9e-11   9.4e-09   37.0   0.1     3    53   270   319   268   320 0.90 -
EVM0000144           -            547 AP2                  PF00847.20    54   6.7e-22   79.1   8.7   1   2   3.3e-13   5.3e-11   44.2   4.1     2    53   167   225   166   226 0.85 -
EVM0000144           -            547 AP2                  PF00847.20    54   6.7e-22   79.1   8.7   2   2   5.9e-11   9.4e-09   37.0   0.1     3    53   270   319   268   320 0.90 -
EVM0022735           -            724 AP2                  PF00847.20    54   7.7e-22   78.9  11.7   1   2   1.9e-12   3.1e-10   41.8   3.6     2    53   293   351   292   352 0.84 -
EVM0022735           -            724 AP2                  PF00847.20    54   7.7e-22   78.9  11.7   2   2   1.7e-12   2.7e-10   41.9   0.2     2    53   395   445   394   446 0.90 -
EVM0036581           -            366 AP2                  PF00847.20    54   1.1e-21   78.4  11.0   1   2   1.3e-12   2.1e-10   42.3   1.6     2    53    58   116    57   117 0.86 -
EVM0036581           -            366 AP2                  PF00847.20    54   1.1e-21   78.4  11.0   2   2   3.3e-12   5.3e-10   41.0   2.3     1    53   159   210   159   210 0.89 -
EVM0032803           -            668 AP2                  PF00847.20    54   1.2e-21   78.3  12.7   1   2     8e-14   1.3e-11   46.2   3.6     1    53   318   377   318   378 0.84 -
EVM0032803           -            668 AP2                  PF00847.20    54   1.2e-21   78.3  12.7   2   2   5.9e-11   9.5e-09   37.0   0.2     2    53   435   485   434   485 0.90 -
EVM0056730           -            526 AP2                  PF00847.20    54     2e-21   77.6   8.3   1   2   9.4e-13   1.5e-10   42.8   3.7     2    53   166   224   165   225 0.85 -
EVM0056730           -            526 AP2                  PF00847.20    54     2e-21   77.6   8.3   2   2   5.6e-11   8.9e-09   37.1   0.1     3    53   267   316   265   317 0.90 -
EVM0035153           -            544 AP2                  PF00847.20    54   2.1e-21   77.5   8.9   1   2     1e-12   1.6e-10   42.6   4.2     2    53   166   224   165   225 0.85 -
EVM0035153           -            544 AP2                  PF00847.20    54   2.1e-21   77.5   8.9   2   2   5.9e-11   9.4e-09   37.0   0.1     3    53   269   318   267   319 0.90 -
EVM0007616           -            714 AP2                  PF00847.20    54   2.4e-21   77.4   8.2   1   2   1.9e-12     3e-10   41.8   3.6     2    53   284   342   283   343 0.84 -
EVM0007616           -            714 AP2                  PF00847.20    54   2.4e-21   77.4   8.2   2   2   4.2e-11   6.7e-09   37.5   0.1     2    53   386   436   385   437 0.90 -
EVM0004062           -            722 AP2                  PF00847.20    54   2.5e-21   77.3   8.2   1   2   1.9e-12     3e-10   41.8   3.6     2    53   291   349   290   350 0.84 -
EVM0004062           -            722 AP2                  PF00847.20    54   2.5e-21   77.3   8.2   2   2   4.2e-11   6.8e-09   37.5   0.1     2    53   393   443   392   444 0.90 -
EVM0043533           -            637 AP2                  PF00847.20    54   8.8e-20   72.3   8.5   1   2   6.8e-11   1.1e-08   36.8   3.1     1    53   301   357   301   358 0.85 -
EVM0043533           -            637 AP2                  PF00847.20    54   8.8e-20   72.3   8.5   2   2   5.6e-11   8.9e-09   37.1   0.2     2    53   401   451   400   451 0.90 -
EVM0018397           -            633 AP2                  PF00847.20    54   1.5e-19   71.6   8.5   1   2   6.7e-11   1.1e-08   36.8   3.1     1    53   301   357   301   358 0.85 -
EVM0018397           -            633 AP2                  PF00847.20    54   1.5e-19   71.6   8.5   2   2   5.5e-11   8.8e-09   37.1   0.2     2    53   401   451   400   451 0.90 -
EVM0042515           -            480 AP2                  PF00847.20    54   1.5e-19   71.6   9.3   1   2   3.2e-10   5.1e-08   34.7   4.2     2    53   196   251   195   252 0.87 -
EVM0042515           -            480 AP2                  PF00847.20    54   1.5e-19   71.6   9.3   2   2     1e-11   1.6e-09   39.4   0.2     2    53   295   345   294   346 0.90 -
EVM0040570           -            505 AP2                  PF00847.20    54   1.7e-19   71.4   9.3   1   2   3.4e-10   5.5e-08   34.6   4.2     2    53   221   276   220   277 0.87 -
EVM0040570           -            505 AP2                  PF00847.20    54   1.7e-19   71.4   9.3   2   2   1.1e-11   1.7e-09   39.3   0.2     2    53   320   370   319   371 0.90 -
EVM0056670           -            411 AP2                  PF00847.20    54   1.8e-19   71.3  13.7   1   2   1.3e-09     2e-07   32.7   3.2     2    53    59   114    58   115 0.85 -
EVM0056670           -            411 AP2                  PF00847.20    54   1.8e-19   71.3  13.7   2   2   4.2e-13   6.8e-11   43.9   2.8     1    53   157   208   157   209 0.89 -
EVM0008767           -            515 AP2                  PF00847.20    54   4.5e-19   70.0  10.7   1   2   1.6e-10   2.6e-08   35.6   2.6     1    53   159   208   159   208 0.92 -
EVM0008767           -            515 AP2                  PF00847.20    54   4.5e-19   70.0  10.7   2   2   1.8e-11   2.8e-09   38.7   1.2     1    53   251   301   251   302 0.89 -
EVM0052615           -            529 AP2                  PF00847.20    54   7.6e-19   69.3   9.7   1   2   1.7e-10   2.7e-08   35.6   2.6     1    53   171   220   171   220 0.92 -
EVM0052615           -            529 AP2                  PF00847.20    54   7.6e-19   69.3   9.7   2   2   4.6e-11   7.3e-09   37.4   0.7     1    53   263   313   263   314 0.88 -
EVM0010409           -            528 AP2                  PF00847.20    54     8e-19   69.3   9.7   1   2   1.7e-10   2.7e-08   35.6   2.6     1    53   171   220   171   220 0.92 -
EVM0010409           -            528 AP2                  PF00847.20    54     8e-19   69.3   9.7   2   2   4.6e-11   7.3e-09   37.4   0.7     1    53   263   313   263   314 0.88 -
EVM0006689           -            710 AP2                  PF00847.20    54   2.6e-18   67.6   8.6   1   2     2e-09   3.1e-07   32.1   4.0     2    53   283   338   282   339 0.86 -
EVM0006689           -            710 AP2                  PF00847.20    54   2.6e-18   67.6   8.6   2   2   4.2e-11   6.6e-09   37.5   0.1     2    53   382   432   381   433 0.90 -
EVM0039575           -            501 AP2                  PF00847.20    54   3.4e-18   67.2   8.8   1   2   1.9e-10   3.1e-08   35.4   2.1     1    53   168   217   168   217 0.92 -
EVM0039575           -            501 AP2                  PF00847.20    54   3.4e-18   67.2   8.8   2   2   2.1e-10   3.4e-08   35.2   0.6     1    53   260   310   260   311 0.89 -
EVM0009993           -            669 AP2                  PF00847.20    54   3.5e-18   67.2  14.2   1   2   1.3e-10   2.1e-08   35.9   3.3     1    53   331   387   331   388 0.85 -
EVM0009993           -            669 AP2                  PF00847.20    54   3.5e-18   67.2  14.2   2   2   5.9e-11   9.5e-09   37.0   0.2     2    53   431   481   430   481 0.90 -
EVM0006536           -            501 AP2                  PF00847.20    54   4.1e-18   67.0   8.8   1   2   1.9e-10   3.1e-08   35.4   2.1     1    53   168   217   168   217 0.92 -
EVM0006536           -            501 AP2                  PF00847.20    54   4.1e-18   67.0   8.8   2   2   2.1e-10   3.4e-08   35.2   0.6     1    53   260   310   260   311 0.89 -
EVM0044041           -            381 AP2                  PF00847.20    54   1.2e-17   65.5  11.3   1   2   5.2e-11   8.4e-09   37.2   3.2     1    47    79   132    79   140 0.86 -
EVM0044041           -            381 AP2                  PF00847.20    54   1.2e-17   65.5  11.3   2   2   1.1e-09   1.8e-07   32.9   1.1     1    53   183   234   183   235 0.91 -
EVM0057697           -            517 AP2                  PF00847.20    54   4.8e-17   63.6  13.9   1   2   1.6e-10   2.6e-08   35.6   2.6     1    53   160   209   160   209 0.92 -
EVM0057697           -            517 AP2                  PF00847.20    54   4.8e-17   63.6  13.9   2   2   2.4e-10   3.8e-08   35.1   1.0     1    53   252   302   252   303 0.89 -
EVM0019656           -            347 AP2                  PF00847.20    54   5.3e-17   63.4  11.2   1   2   7.7e-08   1.2e-05   27.0   1.7     9    53    49   100    49   101 0.84 -
EVM0019656           -            347 AP2                  PF00847.20    54   5.3e-17   63.4  11.2   2   2   3.1e-12   4.9e-10   41.1   2.3     1    53   143   194   143   194 0.89 -
EVM0000418           -            458 AP2                  PF00847.20    54   8.3e-17   62.8   9.3   1   2   2.2e-09   3.5e-07   32.0   2.4     1    53   125   174   125   175 0.92 -
EVM0000418           -            458 AP2                  PF00847.20    54   8.3e-17   62.8   9.3   2   2   2.6e-10   4.1e-08   35.0   0.7     1    53   217   267   217   268 0.88 -
EVM0020564           -            511 AP2                  PF00847.20    54   9.8e-17   62.6   9.3   1   2   2.5e-09     4e-07   31.8   2.4     1    53   159   208   159   209 0.92 -
EVM0020564           -            511 AP2                  PF00847.20    54   9.8e-17   62.6   9.3   2   2     3e-10   4.8e-08   34.7   0.7     1    53   251   301   251   302 0.88 -
EVM0057600           -            700 AP2                  PF00847.20    54   5.2e-16   60.2  10.6   1   1   6.2e-09   9.9e-07   30.5   0.2     3    53   449   499   447   499 0.89 -
EVM0040715           -            148 AP2                  PF00847.20    54   3.1e-15   57.8   1.2   1   1   2.8e-17   4.5e-15   57.3   1.2     2    54    19    70    18    70 0.91 -
EVM0049532           -            138 AP2                  PF00847.20    54   4.7e-15   57.2   3.9   1   1   4.3e-17   6.8e-15   56.7   3.9     2    54    16    67    15    67 0.93 -
EVM0029622           -            138 AP2                  PF00847.20    54     9e-15   56.3   4.5   1   1   8.3e-17   1.3e-14   55.7   4.5     2    54    16    67    15    67 0.94 -
EVM0012041           -            180 AP2                  PF00847.20    54   1.6e-14   55.5   3.3   1   1   1.4e-16   2.3e-14   55.0   3.3     2    53    59   109    58   110 0.92 -
EVM0044712           -            303 AP2                  PF00847.20    54   1.9e-14   55.2   2.2   1   1   2.9e-16   4.6e-14   54.0   2.2     2    53   106   155   105   156 0.90 -
EVM0002921           -            148 AP2                  PF00847.20    54     2e-14   55.1   0.9   1   1   1.8e-16   2.9e-14   54.6   0.9     2    54    19    70    18    70 0.91 -
EVM0049140           -            116 AP2                  PF00847.20    54   2.3e-14   55.0   3.1   1   1   1.5e-16   2.3e-14   55.0   3.1     2    53    20    69    19    70 0.93 -
EVM0027493           -            291 AP2                  PF00847.20    54   2.3e-14   54.9   0.2   1   1   2.7e-16   4.3e-14   54.1   0.2     2    54    31    81    30    81 0.92 -
EVM0052364           -            168 AP2                  PF00847.20    54   2.6e-14   54.8   1.6   1   1   2.4e-16   3.8e-14   54.3   1.6     2    53    17    67    16    68 0.93 -
EVM0025231           -            194 AP2                  PF00847.20    54   3.1e-14   54.6   0.7   1   1     3e-16   4.8e-14   54.0   0.7     2    53    70   120    69   121 0.90 -
EVM0044386           -            252 AP2                  PF00847.20    54   3.3e-14   54.5   2.1   1   1   3.9e-16   6.3e-14   53.6   2.1     2    53    97   146    96   147 0.92 -
EVM0008654           -            361 AP2                  PF00847.20    54   3.4e-14   54.4   1.4   1   1   6.2e-16   9.9e-14   52.9   1.3     3    54   163   212   161   212 0.91 -
EVM0040670           -            353 AP2                  PF00847.20    54   3.7e-14   54.3   1.5   1   1   4.1e-16   6.6e-14   53.5   1.5     2    53   209   259   208   260 0.91 -
EVM0020531           -            327 AP2                  PF00847.20    54   3.7e-14   54.3   1.6   1   1   4.3e-16   6.9e-14   53.4   1.6     2    53   180   230   179   231 0.92 -
EVM0020075           -            262 AP2                  PF00847.20    54     4e-14   54.2   2.1   1   1   4.2e-16   6.7e-14   53.5   2.1     2    53    97   146    96   147 0.92 -
EVM0027771           -            157 AP2                  PF00847.20    54   4.2e-14   54.1   2.0   1   1   3.7e-16   5.8e-14   53.7   2.0     2    53    17    67    16    68 0.93 -
EVM0006649           -            249 AP2                  PF00847.20    54   4.7e-14   54.0   2.4   1   1   4.7e-16   7.5e-14   53.3   2.4     2    53   121   171   120   172 0.91 -
EVM0054100           -            205 AP2                  PF00847.20    54   4.8e-14   54.0   3.1   1   1   4.7e-16   7.5e-14   53.3   3.1     2    53     2    51     1    52 0.93 -
EVM0003769           -            351 AP2                  PF00847.20    54   4.9e-14   53.9   0.8   1   1   5.2e-16   8.3e-14   53.2   0.8     3    54   170   219   168   219 0.91 -
EVM0029842           -            368 AP2                  PF00847.20    54   5.3e-14   53.8   1.3   1   1   6.4e-16     1e-13   52.9   1.3     3    54   170   219   168   219 0.91 -
EVM0043629           -            371 AP2                  PF00847.20    54   5.3e-14   53.8   1.3   1   1   6.5e-16     1e-13   52.9   1.3     3    54   172   221   170   221 0.91 -
EVM0041820           -            266 AP2                  PF00847.20    54   5.3e-14   53.8   2.1   1   1   5.1e-16   8.2e-14   53.2   2.1     2    53   107   157   106   158 0.92 -
EVM0013126           -            374 AP2                  PF00847.20    54   5.6e-14   53.7   1.3   1   1   6.6e-16     1e-13   52.9   1.3     3    54   175   224   173   224 0.91 -
EVM0006682           -            225 AP2                  PF00847.20    54   5.7e-14   53.7   3.1   1   1   5.5e-16   8.8e-14   53.1   3.1     2    53    20    69    19    70 0.93 -
EVM0049755           -            285 AP2                  PF00847.20    54   5.9e-14   53.7   1.5   1   1   5.7e-16   9.1e-14   53.1   1.5     2    53   127   177   126   178 0.93 -
EVM0009409           -            130 AP2                  PF00847.20    54   6.4e-14   53.6   3.7   1   1   5.4e-16   8.6e-14   53.1   3.7     2    54    16    67    15    67 0.93 -
EVM0048064           -            238 AP2                  PF00847.20    54   6.4e-14   53.5   0.6   1   1   6.6e-16   1.1e-13   52.9   0.6     2    53    29    78    28    79 0.92 -
EVM0044805           -            335 AP2                  PF00847.20    54   6.6e-14   53.5   1.1   1   1   7.4e-16   1.2e-13   52.7   1.1     3    53   156   204   154   205 0.91 -
EVM0004610           -            355 AP2                  PF00847.20    54   7.8e-14   53.3   3.7   1   1   7.8e-16   1.2e-13   52.6   3.7     2    53   156   205   155   206 0.92 -
EVM0002769           -            263 AP2                  PF00847.20    54   7.9e-14   53.3   2.8   1   1   6.3e-16     1e-13   52.9   2.1     2    53   131   180   130   181 0.90 -
EVM0041252           -            301 AP2                  PF00847.20    54   7.9e-14   53.3   1.8   1   1     1e-15   1.7e-13   52.2   1.8     2    53   101   150   100   151 0.89 -
EVM0011459           -            266 AP2                  PF00847.20    54   8.2e-14   53.2   2.8   1   1   6.4e-16     1e-13   52.9   2.1     2    53   131   180   130   181 0.90 -
EVM0012743           -            166 AP2                  PF00847.20    54   9.3e-14   53.0   3.4   1   1   9.7e-16   1.6e-13   52.3   3.4     2    54    16    67    15    67 0.93 -
EVM0006972           -            285 AP2                  PF00847.20    54   9.6e-14   53.0   2.2   1   1   9.1e-16   1.5e-13   52.4   2.2     2    53   127   177   126   178 0.93 -
EVM0046939           -            208 AP2                  PF00847.20    54   9.7e-14   53.0   3.5   1   1   9.6e-16   1.5e-13   52.3   3.5     2    53    26    75    25    76 0.93 -
EVM0041629           -            219 AP2                  PF00847.20    54     1e-13   52.9   2.5   1   1   1.1e-15   1.8e-13   52.1   2.5     2    53    20    69    19    70 0.93 -
EVM0023162           -            208 AP2                  PF00847.20    54     1e-13   52.9   3.5   1   1   9.6e-16   1.5e-13   52.3   3.5     2    53    27    76    26    77 0.93 -
EVM0054070           -            249 AP2                  PF00847.20    54   1.1e-13   52.8   1.9   1   1   1.2e-15   1.9e-13   52.0   1.9     2    53   121   171   120   172 0.91 -
EVM0053305           -            221 AP2                  PF00847.20    54   1.2e-13   52.7   2.5   1   1   1.1e-15   1.8e-13   52.1   2.5     2    53    20    69    19    70 0.93 -
EVM0049295           -            151 AP2                  PF00847.20    54   1.2e-13   52.7   2.0   1   1   1.4e-15   2.2e-13   51.8   2.0     2    53    11    60    10    61 0.92 -
EVM0001106           -            349 AP2                  PF00847.20    54   1.2e-13   52.7   3.3   1   1   1.2e-15     2e-13   52.0   3.3     2    53   154   203   153   204 0.90 -
EVM0049776           -            337 AP2                  PF00847.20    54   1.2e-13   52.7   1.1   1   1   1.3e-15   2.1e-13   51.9   1.1     3    53   156   204   154   205 0.92 -
EVM0036702           -            265 AP2                  PF00847.20    54   1.3e-13   52.5   2.2   1   1   1.3e-15   2.1e-13   51.9   2.2     2    53   106   156   105   157 0.92 -
EVM0000535           -            229 AP2                  PF00847.20    54   1.3e-13   52.5   1.3   1   1   1.7e-15   2.7e-13   51.5   1.3     2    53    31    80    30    81 0.91 -
EVM0044977           -            301 AP2                  PF00847.20    54   1.6e-13   52.3   4.4   1   1   1.7e-15   2.7e-13   51.6   4.4     2    53   143   192   142   193 0.93 -
EVM0030954           -            479 AP2                  PF00847.20    54   1.6e-13   52.2   3.4   1   1   1.9e-15   3.1e-13   51.4   3.4     2    53   244   293   243   294 0.91 -
EVM0023217           -            458 AP2                  PF00847.20    54   1.7e-13   52.2   3.4   1   1   1.8e-15   2.9e-13   51.5   3.4     2    53   221   270   220   271 0.91 -
EVM0052610           -            190 AP2                  PF00847.20    54   1.8e-13   52.1   0.9   1   1   1.6e-15   2.5e-13   51.7   0.9     1    53    97   148    97   149 0.93 -
EVM0009817           -            301 AP2                  PF00847.20    54   1.9e-13   52.0   4.2   1   1   2.1e-15   3.3e-13   51.3   4.2     3    53   144   192   142   193 0.93 -
EVM0022031           -            225 AP2                  PF00847.20    54     2e-13   52.0   1.4   1   1   2.7e-15   4.3e-13   50.9   1.4     3    53    92   141    91   142 0.90 -
EVM0035055           -            182 AP2                  PF00847.20    54     2e-13   52.0   2.2   1   1   1.9e-15     3e-13   51.4   2.2     2    53    62   112    61   113 0.92 -
EVM0005349           -            183 AP2                  PF00847.20    54     2e-13   51.9   2.2   1   1   1.9e-15     3e-13   51.4   2.2     2    53    63   113    62   114 0.92 -
EVM0051961           -            400 AP2                  PF00847.20    54   2.1e-13   51.9   0.2   1   1   3.2e-15   5.1e-13   50.7   0.2     2    53    45    94    44    95 0.90 -
EVM0045225           -            225 AP2                  PF00847.20    54   2.2e-13   51.9   1.4   1   1   2.7e-15   4.3e-13   50.9   1.4     3    53    92   141    91   142 0.90 -
EVM0040250           -            226 AP2                  PF00847.20    54   2.2e-13   51.8   1.1   1   1   3.2e-15   5.1e-13   50.7   1.1     2    53    91   141    90   142 0.90 -
EVM0013811           -            334 AP2                  PF00847.20    54   2.3e-13   51.8   1.4   1   1   2.5e-15     4e-13   51.0   1.4     3    53   188   237   186   238 0.91 -
EVM0008128           -            226 AP2                  PF00847.20    54   2.5e-13   51.7   1.1   1   1   3.2e-15   5.1e-13   50.7   1.1     2    53    91   141    90   142 0.90 -
EVM0036069           -            148 AP2                  PF00847.20    54   2.8e-13   51.5   1.5   1   1   2.6e-15   4.1e-13   51.0   1.5     2    52    19    68    18    70 0.88 -
EVM0034491           -            257 AP2                  PF00847.20    54   2.8e-13   51.5   2.7   1   1   3.1e-15     5e-13   50.7   2.7     1    53    97   147    97   148 0.92 -
EVM0038648           -            221 AP2                  PF00847.20    54   3.3e-13   51.3   0.8   1   1   3.6e-15   5.8e-13   50.5   0.8     2    53    86   136    85   137 0.92 -
EVM0001248           -            228 AP2                  PF00847.20    54   3.3e-13   51.3   1.1   1   1   3.3e-15   5.2e-13   50.6   1.1     2    53    93   143    92   144 0.90 -
EVM0017689           -            237 AP2                  PF00847.20    54   3.3e-13   51.3   0.7   1   1   3.6e-15   5.7e-13   50.5   0.7     1    53    39    89    39    90 0.92 -
EVM0045763           -            215 AP2                  PF00847.20    54   3.5e-13   51.2   0.8   1   1   3.5e-15   5.5e-13   50.6   0.8     2    53    86   136    85   137 0.92 -
EVM0000045           -            451 AP2                  PF00847.20    54   3.7e-13   51.1   2.9   1   1   4.5e-15   7.1e-13   50.2   2.9     2    53   218   267   217   268 0.91 -
EVM0047653           -            241 AP2                  PF00847.20    54   3.9e-13   51.0   1.2   1   1   3.9e-15   6.3e-13   50.4   1.2     1    53    42    92    42    93 0.91 -
EVM0049667           -            351 AP2                  PF00847.20    54   3.9e-13   51.0   0.8   1   1   2.4e-15   3.9e-13   51.0   0.8     2    53   129   178   128   179 0.93 -
EVM0047172           -            480 AP2                  PF00847.20    54     4e-13   51.0   2.9   1   1   4.9e-15   7.8e-13   50.1   2.9     2    53   246   295   245   296 0.91 -
EVM0031724           -            244 AP2                  PF00847.20    54   4.1e-13   51.0   2.0   1   1   4.1e-15   6.6e-13   50.3   2.0     2    53    54   103    53   104 0.90 -
EVM0042416           -            161 AP2                  PF00847.20    54   4.3e-13   50.9   0.8   1   1   4.4e-15     7e-13   50.2   0.8     1    53    15    65    15    66 0.93 -
EVM0000006           -            297 AP2                  PF00847.20    54   4.3e-13   50.9   4.2   1   1   4.7e-15   7.5e-13   50.1   4.2     3    53   141   189   139   190 0.93 -
EVM0018988           -            297 AP2                  PF00847.20    54   4.6e-13   50.8   4.2   1   1   4.7e-15   7.5e-13   50.1   4.2     3    53   141   189   139   190 0.93 -
EVM0046641           -            264 AP2                  PF00847.20    54   4.7e-13   50.8   3.1   1   1   4.3e-15   6.8e-13   50.3   3.1     2    53   134   184   133   185 0.94 -
EVM0006603           -            266 AP2                  PF00847.20    54   4.7e-13   50.8   3.1   1   1   4.3e-15   6.9e-13   50.2   3.1     2    53   136   186   135   187 0.94 -
EVM0006944           -            226 AP2                  PF00847.20    54   4.8e-13   50.8   1.0   1   1   5.8e-15   9.3e-13   49.8   1.0     3    53    93   142    92   143 0.94 -
EVM0041453           -            226 AP2                  PF00847.20    54   4.8e-13   50.8   1.0   1   1   5.8e-15   9.3e-13   49.8   1.0     3    53    93   142    92   143 0.94 -
EVM0050604           -            186 AP2                  PF00847.20    54   4.9e-13   50.7   0.8   1   1   5.8e-15   9.3e-13   49.8   0.8     1    53    15    65    15    66 0.93 -
EVM0054355           -            307 AP2                  PF00847.20    54   5.3e-13   50.6   1.0   1   1   6.9e-15   1.1e-12   49.6   1.0     2    53   106   155   105   156 0.90 -
EVM0055308           -            297 AP2                  PF00847.20    54   5.3e-13   50.6   0.4   1   1   8.3e-15   1.3e-12   49.3   0.4     2    53   122   171   121   172 0.91 -
EVM0037606           -            283 AP2                  PF00847.20    54   5.4e-13   50.6   2.5   1   1   4.2e-15   6.7e-13   50.3   1.6     2    53   152   202   151   203 0.91 -
EVM0054822           -            283 AP2                  PF00847.20    54   5.4e-13   50.6   2.5   1   1   4.2e-15   6.7e-13   50.3   1.6     2    53   152   202   151   203 0.91 -
EVM0009316           -            248 AP2                  PF00847.20    54   5.6e-13   50.5   0.1   1   1   3.5e-15   5.6e-13   50.5   0.1     1    53    79   129    79   130 0.94 -
EVM0013573           -            248 AP2                  PF00847.20    54   5.6e-13   50.5   0.1   1   1   3.5e-15   5.6e-13   50.5   0.1     1    53    79   129    79   130 0.94 -
EVM0024412           -            321 AP2                  PF00847.20    54   5.8e-13   50.5   2.3   1   1   5.1e-15   8.1e-13   50.0   1.6     2    53   190   240   189   241 0.91 -
EVM0012873           -            148 AP2                  PF00847.20    54   5.9e-13   50.5   1.3   1   1   5.5e-15   8.9e-13   49.9   1.3     2    52    19    68    18    70 0.88 -
EVM0052258           -            230 AP2                  PF00847.20    54   5.9e-13   50.5   1.3   1   1   9.4e-15   1.5e-12   49.2   1.3     2    53    27    76    26    77 0.91 -
EVM0049898           -            231 AP2                  PF00847.20    54   6.1e-13   50.4   1.3   1   1   9.5e-15   1.5e-12   49.2   1.3     2    53    25    74    24    75 0.91 -
EVM0017086           -            212 AP2                  PF00847.20    54   6.2e-13   50.4   0.4   1   1   5.9e-15   9.5e-13   49.8   0.4     2    53    86   136    85   137 0.90 -
EVM0057308           -            177 AP2                  PF00847.20    54   6.6e-13   50.3   1.3   1   1   5.7e-15   9.1e-13   49.9   1.3     1    53    84   135    84   136 0.93 -
EVM0030239           -            282 AP2                  PF00847.20    54   6.6e-13   50.3   1.9   1   1   6.8e-15   1.1e-12   49.6   1.9     2    53   152   202   151   203 0.91 -
EVM0002257           -            165 AP2                  PF00847.20    54   6.9e-13   50.2   1.3   1   1   7.4e-15   1.2e-12   49.5   1.3     2    53    25    74    24    75 0.91 -
EVM0035905           -            228 AP2                  PF00847.20    54     7e-13   50.2   1.0   1   1   7.7e-15   1.2e-12   49.4   1.0     2    53    93   143    92   144 0.89 -
EVM0032021           -            252 AP2                  PF00847.20    54   7.2e-13   50.2   0.2   1   1   7.9e-15   1.3e-12   49.4   0.2     1    53    59   109    59   110 0.92 -
EVM0057140           -            275 AP2                  PF00847.20    54   7.2e-13   50.2   1.6   1   1   6.9e-15   1.1e-12   49.6   1.6     1    53    28    78    28    79 0.92 -
EVM0009348           -            275 AP2                  PF00847.20    54   7.3e-13   50.2   1.6   1   1   6.9e-15   1.1e-12   49.6   1.6     1    53    28    78    28    79 0.92 -
EVM0025365           -            262 AP2                  PF00847.20    54   7.3e-13   50.2   0.3   1   1     1e-14   1.6e-12   49.1   0.1     2    53    30    81    29    82 0.92 -
EVM0001609           -            278 AP2                  PF00847.20    54   7.8e-13   50.1   1.0   1   1   7.7e-15   1.2e-12   49.4   1.0     2    53   128   177   127   178 0.92 -
EVM0015466           -            309 AP2                  PF00847.20    54   8.1e-13   50.0   3.4   1   1     1e-14   1.6e-12   49.1   3.4     3    54   108   157   106   157 0.90 -
EVM0008900           -            195 AP2                  PF00847.20    54   8.6e-13   49.9   4.1   1   1   8.5e-15   1.4e-12   49.3   4.1     2    53    27    76    26    77 0.93 -
EVM0045686           -            208 AP2                  PF00847.20    54   8.8e-13   49.9   3.3   1   1   8.5e-15   1.4e-12   49.3   3.3     2    53    27    76    26    77 0.94 -
EVM0013578           -            230 AP2                  PF00847.20    54   9.5e-13   49.8   2.9   1   1     9e-15   1.4e-12   49.2   2.9     2    53    50    99    49   100 0.90 -
EVM0017733           -            318 AP2                  PF00847.20    54   9.6e-13   49.8   1.0   1   1   9.5e-15   1.5e-12   49.2   1.0     2    53   128   177   127   178 0.92 -
EVM0001371           -            176 AP2                  PF00847.20    54   9.8e-13   49.8   1.0   1   1   9.1e-15   1.5e-12   49.2   1.0     2    53     8    57     7    58 0.92 -
EVM0049397           -            175 AP2                  PF00847.20    54   9.9e-13   49.7   1.0   1   1     9e-15   1.4e-12   49.2   1.0     2    53     8    57     7    58 0.92 -
EVM0004204           -            178 AP2                  PF00847.20    54   9.9e-13   49.7   1.0   1   1   9.3e-15   1.5e-12   49.2   1.0     2    53     8    57     7    58 0.92 -
EVM0029866           -            209 AP2                  PF00847.20    54   9.9e-13   49.7   4.1   1   1   9.6e-15   1.5e-12   49.1   4.1     2    53    27    76    26    77 0.93 -
EVM0007646           -            287 AP2                  PF00847.20    54     1e-12   49.7   0.1   1   1   1.2e-14   1.9e-12   48.8   0.1     2    53    30    81    29    82 0.93 -
EVM0050816           -            378 AP2                  PF00847.20    54     1e-12   49.7   0.9   1   1   6.4e-15     1e-12   49.7   0.9     2    53    40    89    33    90 0.91 -
EVM0023183           -            466 AP2                  PF00847.20    54     1e-12   49.7   1.1   1   1   1.3e-14     2e-12   48.8   1.1     2    53   285   334   284   335 0.90 -
EVM0042411           -            251 AP2                  PF00847.20    54   1.1e-12   49.6   0.2   1   1   1.2e-14   1.9e-12   48.8   0.2     1    53    59   109    59   110 0.91 -
EVM0007023           -            258 AP2                  PF00847.20    54   1.1e-12   49.6   0.4   1   1   6.6e-15   1.1e-12   49.6   0.4     2    53    82   131    81   132 0.91 -
EVM0045646           -            238 AP2                  PF00847.20    54   1.1e-12   49.6   0.4   1   1     2e-14   3.2e-12   48.1   0.3     3    53   107   156   105   157 0.89 -
EVM0008755           -            240 AP2                  PF00847.20    54   1.1e-12   49.5   0.4   1   1     2e-14   3.2e-12   48.1   0.3     3    53   107   156   105   157 0.89 -
EVM0030192           -            353 AP2                  PF00847.20    54   1.2e-12   49.5   1.8   1   1   1.4e-14   2.3e-12   48.6   1.8     2    53   209   259   208   260 0.92 -
EVM0021270           -            429 AP2                  PF00847.20    54   1.2e-12   49.5   0.5   1   1   1.5e-14   2.3e-12   48.6   0.5     3    53   248   296   246   297 0.90 -
EVM0045295           -            286 AP2                  PF00847.20    54   1.3e-12   49.4   1.8   1   1   1.3e-14     2e-12   48.8   1.8     1    53    28    78    28    79 0.91 -
EVM0034096           -            250 AP2                  PF00847.20    54   1.3e-12   49.3   0.1   1   1   1.7e-14   2.6e-12   48.4   0.1     1    53    59   109    59   110 0.92 -
EVM0030182           -            457 AP2                  PF00847.20    54   1.4e-12   49.3   0.5   1   1   1.6e-14   2.5e-12   48.4   0.5     3    53   278   326   276   327 0.90 -
EVM0006866           -            189 AP2                  PF00847.20    54   1.4e-12   49.2   0.8   1   1   1.4e-14   2.2e-12   48.7   0.8     1    53    15    65    15    66 0.93 -
EVM0028403           -            274 AP2                  PF00847.20    54   1.5e-12   49.2   2.1   1   1   9.4e-15   1.5e-12   49.2   2.1     2    53   119   169   118   170 0.93 -
EVM0022896           -            409 AP2                  PF00847.20    54   1.6e-12   49.1   1.0   1   1   1.7e-14   2.8e-12   48.3   1.0     2    53   182   231   181   232 0.93 -
EVM0025220           -            141 AP2                  PF00847.20    54   1.6e-12   49.1   3.0   1   1   1.4e-14   2.2e-12   48.6   3.0     3    54    22    72    20    72 0.93 -
EVM0000460           -            309 AP2                  PF00847.20    54   1.6e-12   49.1   3.4   1   1     1e-14   1.6e-12   49.1   3.4     3    54   108   157   106   157 0.90 -
EVM0042752           -            210 AP2                  PF00847.20    54   1.8e-12   48.9   1.2   1   1   1.6e-14   2.5e-12   48.5   0.4     1    53    12    62    12    63 0.92 -
EVM0031305           -            218 AP2                  PF00847.20    54   1.8e-12   48.9   0.4   1   1   1.8e-14   2.8e-12   48.3   0.4     3    53   114   163   112   164 0.93 -
EVM0021312           -            268 AP2                  PF00847.20    54   1.9e-12   48.8   0.1   1   1   2.2e-14   3.5e-12   48.0   0.1     2    53    36    85    35    86 0.91 -
EVM0001696           -            211 AP2                  PF00847.20    54   1.9e-12   48.8   0.1   1   1   2.2e-14   3.5e-12   48.0   0.1     1    53    39    89    39    90 0.91 -
EVM0038704           -            294 AP2                  PF00847.20    54   1.9e-12   48.8   3.2   1   1   2.8e-14   4.5e-12   47.6   3.2     3    53    90   138    88   139 0.89 -
EVM0052605           -            276 AP2                  PF00847.20    54     2e-12   48.8   2.5   1   1   1.2e-14     2e-12   48.8   2.5     2    53   119   169   118   170 0.93 -
EVM0018160           -            230 AP2                  PF00847.20    54     2e-12   48.8   0.5   1   1   2.5e-14     4e-12   47.8   0.5     2    53    51   100    50   101 0.91 -
EVM0054439           -            143 AP2                  PF00847.20    54   2.1e-12   48.7   3.3   1   1   1.8e-14   2.9e-12   48.2   3.3     3    54    22    72    20    72 0.93 -
EVM0021344           -            230 AP2                  PF00847.20    54   2.2e-12   48.7   0.5   1   1   2.6e-14   4.2e-12   47.7   0.5     2    53    51   100    50   101 0.91 -
EVM0024408           -            270 AP2                  PF00847.20    54   2.2e-12   48.6   0.1   1   1   2.5e-14   4.1e-12   47.8   0.1     2    53    36    85    35    86 0.90 -
EVM0030823           -            271 AP2                  PF00847.20    54   2.3e-12   48.6   0.2   1   1   2.7e-14   4.3e-12   47.7   0.2     2    53    35    84    34    85 0.87 -
EVM0045726           -            357 AP2                  PF00847.20    54   2.3e-12   48.6   0.3   1   1   2.4e-14   3.8e-12   47.9   0.3     2    53   134   183   133   184 0.92 -
EVM0045883           -            276 AP2                  PF00847.20    54   2.3e-12   48.6   2.1   1   1   1.5e-14   2.3e-12   48.6   2.1     2    53   119   169   118   170 0.92 -
EVM0014688           -            255 AP2                  PF00847.20    54   2.7e-12   48.3   1.8   1   1     2e-14   3.2e-12   48.1   0.1     1    53    85   135    85   136 0.93 -
EVM0038570           -            466 AP2                  PF00847.20    54   2.7e-12   48.3   0.8   1   1   3.3e-14   5.2e-12   47.4   0.8     2    53   285   334   284   335 0.90 -
EVM0017235           -            142 AP2                  PF00847.20    54   2.8e-12   48.3   2.4   1   1   2.7e-14   4.4e-12   47.7   2.4     3    54    21    71    19    71 0.90 -
EVM0019924           -            233 AP2                  PF00847.20    54   2.9e-12   48.3   1.2   1   1   1.8e-14   2.9e-12   48.3   1.2     2    53   108   158   107   159 0.92 -
EVM0055695           -            233 AP2                  PF00847.20    54   2.9e-12   48.3   1.2   1   1   1.8e-14   2.9e-12   48.3   1.2     2    53   108   158   107   159 0.92 -
EVM0025179           -            178 AP2                  PF00847.20    54   2.9e-12   48.2   1.7   1   1   3.5e-14   5.6e-12   47.3   1.7     1    53    14    64    14    65 0.93 -
EVM0035539           -            432 AP2                  PF00847.20    54     3e-12   48.2   3.0   1   1   4.3e-14   6.9e-12   47.0   3.0     2    53    78   136    77   137 0.94 -
EVM0015665           -            433 AP2                  PF00847.20    54   3.1e-12   48.2   3.0   1   1   4.3e-14   6.9e-12   47.0   3.0     2    53    78   136    77   137 0.94 -
EVM0032370           -            255 AP2                  PF00847.20    54   3.2e-12   48.1   0.1   1   1     2e-14   3.2e-12   48.1   0.1     1    53    85   135    85   136 0.93 -
EVM0044116           -            273 AP2                  PF00847.20    54   3.3e-12   48.1   0.4   1   1   2.1e-14   3.3e-12   48.1   0.4     1    54    61   112    61   112 0.94 -
EVM0035890           -            302 AP2                  PF00847.20    54   3.7e-12   47.9   0.3   1   1   4.9e-14   7.8e-12   46.9   0.3     1    53    78   128    78   129 0.91 -
EVM0055475           -            228 AP2                  PF00847.20    54   3.7e-12   47.9   1.4   1   1   4.3e-14   6.8e-12   47.1   1.4     2    53   109   159   108   160 0.92 -
EVM0018103           -            329 AP2                  PF00847.20    54   3.8e-12   47.9   0.6   1   1   6.2e-14   9.9e-12   46.5   0.6     1    53    90   140    90   141 0.92 -
EVM0026277           -            234 AP2                  PF00847.20    54   3.8e-12   47.9   2.5   1   1   3.4e-14   5.5e-12   47.4   2.5     2    53    54   103    53   104 0.90 -
EVM0040725           -            235 AP2                  PF00847.20    54   3.8e-12   47.9   2.5   1   1   3.5e-14   5.5e-12   47.4   2.5     2    53    55   104    54   105 0.90 -
EVM0017998           -            231 AP2                  PF00847.20    54   3.8e-12   47.9   2.5   1   1   3.4e-14   5.4e-12   47.4   2.5     2    53    50    99    49   100 0.90 -
EVM0056353           -            190 AP2                  PF00847.20    54   3.9e-12   47.8   0.9   1   1   3.7e-14   5.9e-12   47.3   0.9     1    53    15    65    15    66 0.93 -
EVM0043703           -            331 AP2                  PF00847.20    54   3.9e-12   47.8   0.9   1   1   3.8e-14     6e-12   47.2   0.9     2    53   133   182   132   183 0.90 -
EVM0054964           -            228 AP2                  PF00847.20    54   3.9e-12   47.8   1.4   1   1   4.3e-14   6.8e-12   47.1   1.4     2    53   109   159   108   160 0.92 -
EVM0005644           -            264 AP2                  PF00847.20    54   4.3e-12   47.7   0.3   1   1   2.7e-14   4.3e-12   47.7   0.3     2    53    91   140    90   141 0.91 -
EVM0004890           -            421 AP2                  PF00847.20    54   4.5e-12   47.6   3.4   1   1   6.3e-14     1e-11   46.5   3.4     1    53    69   127    69   128 0.85 -
EVM0053966           -            202 AP2                  PF00847.20    54   4.9e-12   47.5   1.0   1   1   5.1e-14   8.1e-12   46.8   1.0     3    53    93   142    91   143 0.91 -
EVM0013188           -            257 AP2                  PF00847.20    54   5.5e-12   47.4   0.1   1   1   6.2e-14   9.9e-12   46.5   0.1     1    53    70   120    70   121 0.90 -
EVM0008628           -            198 AP2                  PF00847.20    54   5.6e-12   47.3   1.5   1   1   3.5e-14   5.6e-12   47.3   1.5     1    53    37    87    37    88 0.93 -
EVM0018037           -            216 AP2                  PF00847.20    54   5.6e-12   47.3   1.7   1   1   4.9e-14   7.8e-12   46.9   1.7     1    53    29    79    29    80 0.92 -
EVM0016170           -            268 AP2                  PF00847.20    54   5.6e-12   47.3   1.8   1   1   4.5e-14   7.1e-12   47.0   0.2     2    53    35    84    34    85 0.87 -
EVM0003762           -            218 AP2                  PF00847.20    54   5.6e-12   47.3   1.7   1   1   4.9e-14   7.9e-12   46.9   1.7     1    53    29    79    29    80 0.92 -
EVM0051919           -            458 AP2                  PF00847.20    54   5.7e-12   47.3   1.3   1   1     7e-14   1.1e-11   46.4   1.3     2    53   279   328   278   329 0.90 -
EVM0016157           -            210 AP2                  PF00847.20    54   5.8e-12   47.3   0.7   1   1   5.3e-14   8.4e-12   46.8   0.7     1    53    23    73    23    74 0.91 -
EVM0052641           -            206 AP2                  PF00847.20    54     6e-12   47.2   1.5   1   1   3.7e-14     6e-12   47.2   1.5     1    53    37    87    37    88 0.93 -
EVM0014537           -            308 AP2                  PF00847.20    54     6e-12   47.2   3.8   1   1   7.7e-14   1.2e-11   46.2   3.8     3    52   107   154   105   156 0.89 -
EVM0015672           -            255 AP2                  PF00847.20    54   6.2e-12   47.2   0.2   1   1   6.8e-14   1.1e-11   46.4   0.2     1    54    68   119    68   119 0.91 -
EVM0056893           -            207 AP2                  PF00847.20    54   6.4e-12   47.1   0.6   1   1   8.3e-14   1.3e-11   46.1   0.6     2    51     6    53     5    56 0.86 -
EVM0057138           -            207 AP2                  PF00847.20    54   6.6e-12   47.1   0.6   1   1   8.3e-14   1.3e-11   46.1   0.6     2    51     6    53     5    56 0.86 -
EVM0034620           -            332 AP2                  PF00847.20    54   6.9e-12   47.0   0.5   1   1   8.4e-14   1.3e-11   46.1   0.5     2    53   132   181   131   182 0.93 -
EVM0035393           -            384 AP2                  PF00847.20    54   7.1e-12   47.0   1.0   1   1   6.7e-14   1.1e-11   46.4   0.2     2    53    45    94    44    95 0.90 -
EVM0051729           -            452 AP2                  PF00847.20    54   7.2e-12   47.0   0.6   1   1   7.6e-14   1.2e-11   46.3   0.6     3    54   220   269   218   269 0.90 -
EVM0025018           -            449 AP2                  PF00847.20    54   7.2e-12   47.0   0.6   1   1   7.5e-14   1.2e-11   46.3   0.6     3    54   218   267   216   267 0.90 -
EVM0028845           -            180 AP2                  PF00847.20    54   7.8e-12   46.9   0.3   1   1   4.9e-14   7.8e-12   46.9   0.3     2    48     6    50     5    56 0.87 -
EVM0043678           -            268 AP2                  PF00847.20    54   7.9e-12   46.9   1.7   1   1     1e-13   1.6e-11   45.9   1.7     2    52   131   179   130   181 0.90 -
EVM0055401           -            470 AP2                  PF00847.20    54   8.1e-12   46.8   0.6   1   1     8e-14   1.3e-11   46.2   0.6     3    54   233   282   231   282 0.90 -
EVM0028773           -            467 AP2                  PF00847.20    54   8.1e-12   46.8   0.6   1   1   7.9e-14   1.3e-11   46.2   0.6     3    54   233   282   231   282 0.90 -
EVM0031168           -            358 AP2                  PF00847.20    54   8.4e-12   46.8   0.5   1   1   9.4e-14   1.5e-11   46.0   0.5     2    53   139   188   138   189 0.93 -
EVM0003138           -            497 AP2                  PF00847.20    54   8.7e-12   46.7   2.9   1   1   1.1e-13   1.8e-11   45.7   2.9     2    53   125   183   124   184 0.93 -
EVM0016569           -            179 AP2                  PF00847.20    54   8.8e-12   46.7   1.2   1   1   9.1e-14   1.4e-11   46.0   1.2     1    53    14    64    14    65 0.92 -
EVM0011412           -            495 AP2                  PF00847.20    54     9e-12   46.7   2.9   1   1   1.1e-13   1.8e-11   45.7   2.9     2    53   140   198   139   199 0.93 -
EVM0005180           -            179 AP2                  PF00847.20    54     9e-12   46.7   1.2   1   1   9.1e-14   1.4e-11   46.0   1.2     1    53    14    64    14    65 0.92 -
EVM0013502           -            242 AP2                  PF00847.20    54   9.2e-12   46.6   3.3   1   1   8.8e-14   1.4e-11   46.1   3.3     2    53    54   103    53   104 0.90 -
EVM0056869           -            207 AP2                  PF00847.20    54   9.8e-12   46.6   0.8   1   1   6.1e-14   9.8e-12   46.6   0.8     2    51     6    53     5    56 0.86 -
EVM0018678           -            198 AP2                  PF00847.20    54     1e-11   46.5   0.7   1   1   8.8e-14   1.4e-11   46.1   0.7     1    53    18    68    18    69 0.91 -
EVM0027008           -            222 AP2                  PF00847.20    54     1e-11   46.5   0.7   1   1   1.1e-13   1.7e-11   45.8   0.7     1    53    18    68    18    69 0.91 -
EVM0036052           -            485 AP2                  PF00847.20    54     1e-11   46.5   6.3   1   1   1.5e-10   2.4e-08   35.7   2.6     1    53   165   214   165   214 0.92 -
EVM0033385           -            456 AP2                  PF00847.20    54   1.1e-11   46.4   3.4   1   1     7e-14   1.1e-11   46.4   3.4     1    53    74   132    74   133 0.85 -
EVM0014312           -            142 AP2                  PF00847.20    54   1.2e-11   46.3   2.8   1   1   1.1e-13   1.8e-11   45.7   2.8     3    54    21    71    19    71 0.90 -
EVM0032428           -            178 AP2                  PF00847.20    54   1.2e-11   46.3   1.1   1   1   1.4e-13   2.2e-11   45.4   1.1     1    53    14    64    14    65 0.91 -
EVM0002653           -            350 AP2                  PF00847.20    54   1.3e-11   46.2   1.4   1   1   1.5e-13   2.3e-11   45.4   1.4     2    53   131   180   130   181 0.89 -
EVM0046342           -            266 AP2                  PF00847.20    54   1.3e-11   46.2   0.1   1   1   1.3e-13     2e-11   45.5   0.1     2    53    33    82    32    83 0.90 -
EVM0034397           -            197 AP2                  PF00847.20    54   1.4e-11   46.1   1.5   1   1   8.5e-14   1.4e-11   46.1   1.5     1    53    38    88    38    89 0.92 -
EVM0043935           -            288 AP2                  PF00847.20    54   1.4e-11   46.1   0.1   1   1   1.4e-13   2.3e-11   45.4   0.1     2    53    33    82    32    83 0.90 -
EVM0028978           -            312 AP2                  PF00847.20    54   1.5e-11   46.0   2.7   1   1     2e-13   3.2e-11   44.9   2.7     3    53    77   125    75   126 0.89 -
EVM0026368           -            273 AP2                  PF00847.20    54   1.5e-11   46.0   0.4   1   1   1.8e-13   2.9e-11   45.1   0.4     5    53    28    74    25    75 0.90 -
EVM0054684           -            311 AP2                  PF00847.20    54   1.5e-11   45.9   2.7   1   1     2e-13   3.2e-11   44.9   2.7     3    53    77   125    75   126 0.89 -
EVM0018852           -            271 AP2                  PF00847.20    54   1.6e-11   45.9   0.2   1   1   1.6e-13   2.6e-11   45.2   0.2     5    53    28    74    25    75 0.90 -
EVM0051058           -            220 AP2                  PF00847.20    54   1.6e-11   45.9   0.4   1   1   1.6e-13   2.6e-11   45.2   0.4     1    54    39    90    39    90 0.91 -
EVM0012647           -            320 AP2                  PF00847.20    54   1.7e-11   45.8   0.8   1   1   1.7e-13   2.6e-11   45.2   0.8     3    53   126   174   124   175 0.90 -
EVM0055887           -            277 AP2                  PF00847.20    54     2e-11   45.6   0.4   1   1   2.7e-13   4.3e-11   44.5   0.4     1    53    78   128    78   129 0.91 -
EVM0024472           -            357 AP2                  PF00847.20    54   2.2e-11   45.5   0.3   1   1   2.6e-13   4.1e-11   44.6   0.3     2    53   134   183   133   184 0.93 -
EVM0015330           -            319 AP2                  PF00847.20    54   2.2e-11   45.4   0.4   1   1   2.2e-13   3.4e-11   44.8   0.4     3    53   126   174   124   175 0.91 -
EVM0057361           -            212 AP2                  PF00847.20    54   2.3e-11   45.4   0.7   1   1   2.5e-13   3.9e-11   44.6   0.7     2    52   124   172   123   174 0.91 -
EVM0025370           -            333 AP2                  PF00847.20    54   2.4e-11   45.3   4.1   1   1   2.4e-13   3.9e-11   44.7   4.1     2    49    69   114    68   119 0.89 -
EVM0032156           -            331 AP2                  PF00847.20    54   2.5e-11   45.2   4.1   1   1   2.4e-13   3.8e-11   44.7   4.1     2    49    69   114    68   119 0.89 -
EVM0042683           -            291 AP2                  PF00847.20    54   2.7e-11   45.1   0.3   1   1   1.7e-13   2.7e-11   45.1   0.3     5    53    40    86    36    87 0.90 -
EVM0054412           -            293 AP2                  PF00847.20    54   2.7e-11   45.1   0.3   1   1   1.7e-13   2.7e-11   45.1   0.3     5    53    42    88    38    89 0.90 -
EVM0017324           -            315 AP2                  PF00847.20    54   2.8e-11   45.1   1.3   1   1   3.8e-13   6.1e-11   44.0   1.3     3    46    83   124    81   131 0.89 -
EVM0000172           -            179 AP2                  PF00847.20    54   2.8e-11   45.1   0.4   1   1     3e-13   4.8e-11   44.4   0.4     2    47    43    86    42    88 0.92 -
EVM0039676           -            154 AP2                  PF00847.20    54     3e-11   45.0   2.1   1   1   2.8e-13   4.4e-11   44.5   2.1     2    53    37    86    36    87 0.91 -
EVM0031439           -            281 AP2                  PF00847.20    54     3e-11   45.0   0.4   1   1   1.9e-13     3e-11   45.0   0.4     5    53    29    75    26    76 0.90 -
EVM0039499           -            314 AP2                  PF00847.20    54     3e-11   45.0   1.3   1   1   3.8e-13   6.1e-11   44.0   1.3     3    46    81   122    79   129 0.89 -
EVM0051566           -            213 AP2                  PF00847.20    54   3.1e-11   45.0   1.2   1   1   4.4e-13     7e-11   43.8   1.2     2    52   125   173   124   175 0.87 -
EVM0029243           -            205 AP2                  PF00847.20    54   3.3e-11   44.9   0.4   1   1   2.9e-13   4.6e-11   44.4   0.4     1    53    23    73    23    74 0.91 -
EVM0027097           -            231 AP2                  PF00847.20    54   3.4e-11   44.8   2.9   1   1   3.4e-13   5.5e-11   44.2   2.9     1    53    39    90    39    91 0.89 -
EVM0005032           -            223 AP2                  PF00847.20    54   3.4e-11   44.8   0.1   1   1   3.8e-13   6.1e-11   44.0   0.1     1    53    51   101    51   102 0.91 -
EVM0002622           -            351 AP2                  PF00847.20    54   3.5e-11   44.8   1.6   1   1   4.2e-13   6.8e-11   43.9   1.6     2    52   132   180   131   181 0.89 -
EVM0019343           -            419 AP2                  PF00847.20    54   3.6e-11   44.8   0.8   1   1   4.6e-13   7.3e-11   43.8   0.8     2    53    61   110    60   111 0.93 -
EVM0044966           -            363 AP2                  PF00847.20    54   3.6e-11   44.7   2.7   1   1   5.1e-13   8.1e-11   43.6   2.7     2    53   109   158   108   159 0.88 -
EVM0031973           -            197 AP2                  PF00847.20    54   3.7e-11   44.7   1.8   1   1   2.3e-13   3.7e-11   44.7   1.8     1    53    38    88    38    89 0.91 -
EVM0042467           -            383 AP2                  PF00847.20    54   4.1e-11   44.6   1.0   1   1   4.4e-13     7e-11   43.8   1.0     2    53    58   107    57   108 0.93 -
EVM0032830           -            180 AP2                  PF00847.20    54   4.1e-11   44.6   2.1   1   1   3.7e-13     6e-11   44.0   2.1     2    53    37    86    36    87 0.91 -
EVM0052580           -            272 AP2                  PF00847.20    54   4.1e-11   44.6   0.2   1   1   4.5e-13   7.2e-11   43.8   0.2     1    54    61   112    61   112 0.93 -
EVM0055941           -            394 AP2                  PF00847.20    54   4.1e-11   44.6   2.6   1   1   6.1e-13   9.8e-11   43.4   2.6     3    53   132   180   130   181 0.89 -
EVM0040155           -            292 AP2                  PF00847.20    54   4.2e-11   44.5   0.1   1   1   5.5e-13   8.8e-11   43.5   0.1     1    53    68   118    68   119 0.91 -
EVM0028452           -            286 AP2                  PF00847.20    54   4.4e-11   44.5   0.1   1   1   5.3e-13   8.5e-11   43.6   0.1     1    53    62   112    62   113 0.91 -
EVM0023232           -            375 AP2                  PF00847.20    54   4.8e-11   44.3   2.6   1   1   5.7e-13   9.1e-11   43.5   2.6     3    53   119   167   117   168 0.89 -
EVM0040623           -            216 AP2                  PF00847.20    54     5e-11   44.3   0.1   1   1   3.1e-13     5e-11   44.3   0.1     1    53    56   106    56   107 0.92 -
EVM0023703           -            242 AP2                  PF00847.20    54   5.6e-11   44.1   0.1   1   1     6e-13   9.5e-11   43.4   0.1     3    53   113   162   111   163 0.88 -
EVM0039635           -            194 AP2                  PF00847.20    54   5.8e-11   44.1   0.1   1   1   6.9e-13   1.1e-10   43.2   0.1     2    53     7    56     6    57 0.87 -
EVM0019845           -            194 AP2                  PF00847.20    54     6e-11   44.0   0.1   1   1   6.9e-13   1.1e-10   43.2   0.1     2    53     7    56     6    57 0.87 -
EVM0009928           -            194 AP2                  PF00847.20    54   6.3e-11   44.0   0.1   1   1   6.9e-13   1.1e-10   43.2   0.1     2    53     7    56     6    57 0.87 -
EVM0017041           -            194 AP2                  PF00847.20    54   6.4e-11   43.9   0.1   1   1   6.9e-13   1.1e-10   43.2   0.1     2    53     7    56     6    57 0.87 -
EVM0052780           -            488 AP2                  PF00847.20    54   6.4e-11   43.9   9.7   1   1   1.5e-10   2.4e-08   35.7   2.6     1    53   160   209   160   209 0.92 -
EVM0000005           -            257 AP2                  PF00847.20    54   7.1e-11   43.8   0.5   1   1   4.4e-13   7.1e-11   43.8   0.5     2    53    85   134    84   135 0.91 -
EVM0037879           -            217 AP2                  PF00847.20    54   7.9e-11   43.6   0.4   1   1   7.1e-13   1.1e-10   43.1   0.4     2    53    30    79    29    80 0.91 -
EVM0034803           -            182 AP2                  PF00847.20    54   8.1e-11   43.6   1.4   1   1   6.1e-13   9.8e-11   43.4   0.1     2    53     7    56     6    57 0.87 -
EVM0004107           -            178 AP2                  PF00847.20    54   8.7e-11   43.5   0.6   1   1   5.4e-13   8.7e-11   43.5   0.6     2    53     6    55     5    56 0.87 -
EVM0045980           -            178 AP2                  PF00847.20    54   8.7e-11   43.5   0.6   1   1   5.4e-13   8.7e-11   43.5   0.6     2    53     6    55     5    56 0.87 -
EVM0055116           -            241 AP2                  PF00847.20    54   8.8e-11   43.5   0.7   1   1   8.8e-13   1.4e-10   42.9   0.7     2    53    32    81    31    82 0.91 -
EVM0042153           -            316 AP2                  PF00847.20    54   8.8e-11   43.5   1.4   1   1   9.7e-13   1.6e-10   42.7   1.4     2    53    93   142    92   143 0.89 -
EVM0033660           -            214 AP2                  PF00847.20    54   8.9e-11   43.5   1.0   1   1   8.8e-13   1.4e-10   42.9   1.0     2    53    27    76    26    77 0.91 -
EVM0011072           -            180 AP2                  PF00847.20    54   9.6e-11   43.4   0.1   1   1     6e-13   9.6e-11   43.4   0.1     2    53     7    56     6    57 0.87 -
EVM0054250           -            181 AP2                  PF00847.20    54   9.7e-11   43.4   0.1   1   1   6.1e-13   9.7e-11   43.4   0.1     2    53     7    56     6    57 0.87 -
EVM0046023           -            339 AP2                  PF00847.20    54   1.2e-10   43.1   0.1   1   1   1.2e-12     2e-10   42.4   0.1     5    53    52    98    49    99 0.91 -
EVM0053591           -            155 AP2                  PF00847.20    54   1.2e-10   43.1   0.7   1   1   1.2e-12   1.9e-10   42.5   0.7     3    53    36    84    34    85 0.94 -
EVM0049893           -            155 AP2                  PF00847.20    54   1.2e-10   43.1   0.7   1   1   1.2e-12   1.9e-10   42.5   0.7     3    53    36    84    34    85 0.94 -
EVM0032101           -            287 AP2                  PF00847.20    54   1.4e-10   42.9   0.5   1   1   1.7e-12   2.7e-10   41.9   0.5     5    53    38    84    34    85 0.90 -
EVM0029410           -            164 AP2                  PF00847.20    54   1.4e-10   42.9   0.7   1   1   1.3e-12   2.1e-10   42.3   0.7     3    53    35    83    33    84 0.94 -
EVM0023642           -            164 AP2                  PF00847.20    54   1.4e-10   42.9   0.7   1   1   1.3e-12   2.1e-10   42.3   0.7     3    53    35    83    33    84 0.94 -
EVM0018696           -            175 AP2                  PF00847.20    54   1.6e-10   42.7   1.3   1   1   1.9e-12   3.1e-10   41.8   1.3     1    53    16    66    16    67 0.90 -
EVM0012457           -            270 AP2                  PF00847.20    54   1.7e-10   42.6   0.1   1   1   1.7e-12   2.7e-10   42.0   0.1     5    53    28    74    25    75 0.90 -
EVM0037464           -            298 AP2                  PF00847.20    54   1.8e-10   42.5   6.4   1   1   5.7e-10   9.1e-08   33.9   0.9     1    53    98   146    98   147 0.90 -
EVM0049616           -            397 AP2                  PF00847.20    54   1.8e-10   42.5   3.6   1   1   2.3e-12   3.7e-10   41.5   3.6     2    49   140   185   139   190 0.89 -
EVM0036425           -            312 AP2                  PF00847.20    54   1.8e-10   42.5   2.0   1   1   1.9e-12   3.1e-10   41.7   2.0     2    53    89   138    88   138 0.89 -
EVM0017641           -            227 AP2                  PF00847.20    54   1.9e-10   42.4   0.6   1   1     2e-12   3.2e-10   41.7   0.6     1    53   117   168   117   169 0.95 -
EVM0001533           -            457 AP2                  PF00847.20    54   2.2e-10   42.2   1.0   1   1   3.2e-12   5.2e-10   41.0   1.0     2    53    71   128    70   129 0.82 -
EVM0018299           -            207 AP2                  PF00847.20    54   2.4e-10   42.1   0.5   1   1   2.3e-12   3.7e-10   41.5   0.5     1    53    26    76    26    77 0.90 -
EVM0018983           -            241 AP2                  PF00847.20    54   2.5e-10   42.1   0.1   1   1   2.5e-12     4e-10   41.4   0.1     3    53   112   161   110   162 0.88 -
EVM0055854           -            337 AP2                  PF00847.20    54   2.6e-10   42.0   0.1   1   1   2.8e-12   4.5e-10   41.2   0.1     5    53    52    98    49    99 0.91 -
EVM0003861           -            220 AP2                  PF00847.20    54     3e-10   41.8   1.3   1   1   2.9e-12   4.7e-10   41.2   1.3     1    53    16    66    16    67 0.90 -
EVM0040690           -            181 AP2                  PF00847.20    54   3.1e-10   41.8   0.7   1   1   3.7e-12     6e-10   40.8   0.7     1    52    15    64    15    66 0.89 -
EVM0020349           -            177 AP2                  PF00847.20    54   3.6e-10   41.6   1.5   1   1   3.6e-12   5.7e-10   40.9   1.5     2    53    22    71    21    72 0.93 -
EVM0052812           -            332 AP2                  PF00847.20    54   3.6e-10   41.5   0.1   1   1     4e-12   6.5e-10   40.7   0.1     2    53    22    71    21    72 0.86 -
EVM0050804           -            176 AP2                  PF00847.20    54   3.7e-10   41.5   1.5   1   1   3.6e-12   5.7e-10   40.9   1.5     2    53    22    71    21    72 0.93 -
EVM0019323           -            191 AP2                  PF00847.20    54   3.7e-10   41.5   0.7   1   1   2.3e-12   3.7e-10   41.5   0.7     2    49     6    51     5    55 0.87 -
EVM0035105           -            256 AP2                  PF00847.20    54     4e-10   41.4   1.3   1   1   3.8e-12   6.1e-10   40.8   1.3     1    53    16    66    16    67 0.90 -
EVM0051790           -            256 AP2                  PF00847.20    54     4e-10   41.4   1.3   1   1   3.8e-12   6.1e-10   40.8   1.3     1    53    16    66    16    67 0.90 -
EVM0006666           -            190 AP2                  PF00847.20    54   4.1e-10   41.4   0.1   1   1   5.4e-12   8.7e-10   40.3   0.1     4    53    37    84    35    85 0.90 -
EVM0015843           -            207 AP2                  PF00847.20    54   4.1e-10   41.4   1.0   1   1   4.6e-12   7.3e-10   40.6   1.0     1    50   118   165   118   169 0.87 -
EVM0008598           -            191 AP2                  PF00847.20    54   4.3e-10   41.3   0.7   1   1   2.7e-12   4.3e-10   41.3   0.7     2    49     6    51     5    55 0.87 -
EVM0037206           -            205 AP2                  PF00847.20    54   4.8e-10   41.2   0.4   1   1     3e-12   4.8e-10   41.2   0.4     2    48     6    48     5    53 0.90 -
EVM0004638           -            223 AP2                  PF00847.20    54   4.8e-10   41.1   0.1   1   1   6.4e-12     1e-09   40.1   0.1     2    53    50    99    49   100 0.89 -
EVM0044087           -            268 AP2                  PF00847.20    54   4.8e-10   41.1   0.0   1   1   4.3e-12   6.8e-10   40.7   0.0     1    53   111   160   111   161 0.91 -
EVM0010374           -            274 AP2                  PF00847.20    54   5.6e-10   40.9   0.0   1   1   4.8e-12   7.7e-10   40.5   0.0     1    53   111   160   111   161 0.91 -
EVM0044050           -            190 AP2                  PF00847.20    54   5.8e-10   40.9   0.1   1   1   3.6e-12   5.8e-10   40.9   0.1     4    53    37    84    35    85 0.90 -
EVM0013798           -            350 AP2                  PF00847.20    54   6.4e-10   40.7   1.9   1   1   6.3e-12     1e-09   40.1   1.9     2    53    53   102    52   103 0.92 -
EVM0046201           -            176 AP2                  PF00847.20    54   6.5e-10   40.7   1.5   1   1   8.9e-12   1.4e-09   39.6   1.5     2    53    22    71    21    72 0.93 -
EVM0054855           -            416 AP2                  PF00847.20    54   7.9e-10   40.4   1.9   1   1     8e-12   1.3e-09   39.8   1.9     2    53    53   102    52   103 0.92 -
EVM0055399           -            416 AP2                  PF00847.20    54     8e-10   40.4   1.9   1   1     8e-12   1.3e-09   39.8   1.9     2    53    53   102    52   103 0.92 -
EVM0000771           -            206 AP2                  PF00847.20    54   8.6e-10   40.3   0.0   1   1   9.5e-12   1.5e-09   39.5   0.0     2    53    41    90    40    91 0.89 -
EVM0052698           -            452 AP2                  PF00847.20    54   1.2e-09   39.9   1.4   1   1   1.4e-11   2.3e-09   39.0   1.4     2    49    71   124    70   129 0.80 -
EVM0026318           -            175 AP2                  PF00847.20    54   1.4e-09   39.7   1.5   1   1   8.8e-12   1.4e-09   39.7   1.5     2    53    22    71    21    72 0.93 -
EVM0054778           -            208 AP2                  PF00847.20    54   1.6e-09   39.5   0.0   1   1     2e-11   3.2e-09   38.5   0.0     3    53    44    92    43    93 0.89 -
EVM0001221           -            274 AP2                  PF00847.20    54   2.4e-09   38.9  11.3   1   1   6.7e-10   1.1e-07   33.6   1.1     1    53   187   238   187   239 0.91 -
EVM0036168           -            486 AP2                  PF00847.20    54   2.9e-09   38.6   7.5   1   1   4.1e-08   6.5e-06   27.9   2.9     1    53   165   215   165   215 0.86 -
EVM0004316           -            251 AP2                  PF00847.20    54   3.1e-09   38.6   0.0   1   1   2.7e-11   4.4e-09   38.1   0.0     1    53    83   132    83   133 0.90 -
EVM0006672           -            250 AP2                  PF00847.20    54   3.5e-09   38.4   0.0   1   1     3e-11   4.8e-09   37.9   0.0     1    53    82   131    82   132 0.90 -
EVM0029808           -            329 AP2                  PF00847.20    54   3.7e-09   38.3   0.0   1   1   4.8e-11   7.6e-09   37.3   0.0     2    53    50    99    49   100 0.88 -
EVM0015962           -            199 AP2                  PF00847.20    54     5e-09   37.9   0.1   1   1   5.5e-11   8.8e-09   37.1   0.1     3    53    34    82    32    83 0.87 -
EVM0022064           -            167 AP2                  PF00847.20    54   5.8e-09   37.7   0.5   1   1   6.6e-11   1.1e-08   36.8   0.5     2    53    24    73    23    74 0.90 -
EVM0001548           -            170 AP2                  PF00847.20    54   6.9e-09   37.4   0.5   1   1   6.8e-11   1.1e-08   36.8   0.5     2    53    23    72    22    73 0.90 -
EVM0003611           -            367 AP2                  PF00847.20    54   7.9e-09   37.2   0.8   1   1   1.5e-10   2.4e-08   35.7   0.8     1    53    70   118    70   119 0.94 -
EVM0007543           -            143 AP2                  PF00847.20    54     8e-09   37.2   0.2   1   1   9.1e-11   1.5e-08   36.4   0.2     2    46    21    63    20    69 0.87 -
EVM0043720           -            143 AP2                  PF00847.20    54   8.5e-09   37.1   0.2   1   1   8.6e-11   1.4e-08   36.5   0.2     2    46    21    63    20    70 0.87 -
EVM0033748           -            369 AP2                  PF00847.20    54   9.1e-09   37.1   0.8   1   1   1.5e-10   2.4e-08   35.7   0.8     1    53    72   120    72   121 0.94 -
EVM0043216           -            363 AP2                  PF00847.20    54   9.7e-09   37.0   0.9   1   1   1.6e-10   2.5e-08   35.6   0.9     1    53    69   117    69   118 0.94 -
EVM0053799           -            184 AP2                  PF00847.20    54     1e-08   36.9   0.1   1   1   6.4e-11     1e-08   36.9   0.1    10    53     2    44     1    45 0.90 -
EVM0039609           -            363 AP2                  PF00847.20    54   1.1e-08   36.7   0.9   1   1   1.6e-10   2.5e-08   35.6   0.9     1    53    69   117    69   118 0.94 -
EVM0021255           -            206 AP2                  PF00847.20    54   2.1e-08   35.9   0.1   1   1   2.5e-10     4e-08   35.0   0.1     3    53    42    90    40    91 0.87 -
EVM0026052           -            290 AP2                  PF00847.20    54   2.9e-08   35.4   0.4   1   1   4.3e-10   6.9e-08   34.2   0.4     7    53    94   139    94   140 0.88 -
EVM0057013           -            177 AP2                  PF00847.20    54   3.2e-08   35.3   0.0   1   1   3.5e-10   5.6e-08   34.5   0.0     1    53    12    61    12    62 0.90 -
EVM0018598           -            178 AP2                  PF00847.20    54   9.9e-08   33.7   0.0   1   1   1.3e-09     2e-07   32.7   0.0     1    53    12    61    12    62 0.89 -
EVM0047762           -            508 AP2                  PF00847.20    54   1.5e-07   33.2   1.9   1   1   1.9e-09     3e-07   32.2   1.9     9    53   144   195   142   196 0.93 -
EVM0001082           -            176 AP2                  PF00847.20    54   3.2e-07   32.1   0.6   1   1   3.2e-09   5.1e-07   31.5   0.6     2    53    22    71    21    72 0.91 -
EVM0024365           -            159 AP2                  PF00847.20    54     4e-07   31.8   0.0   1   1   2.5e-09     4e-07   31.8   0.0     3    53    14    61    12    62 0.86 -
EVM0032029           -            160 AP2                  PF00847.20    54   4.4e-07   31.7   0.6   1   1   4.2e-09   6.8e-07   31.1   0.6    10    53    29    71    28    72 0.88 -
EVM0051611           -            167 AP2                  PF00847.20    54   4.9e-07   31.5   0.4   1   1   4.4e-09     7e-07   31.0   0.4     9    53    31    73    30    74 0.89 -
EVM0024690           -            207 AP2                  PF00847.20    54   1.5e-06   30.0   1.0   1   1   1.7e-08   2.8e-06   29.1   1.0     2    42    31    69    30    71 0.89 -
EVM0026062           -            231 AP2                  PF00847.20    54   4.1e-06   28.5   0.2   1   1   1.6e-07   2.5e-05   26.0   0.2     5    53    66   102    62   103 0.79 -
EVM0013555           -            141 AP2                  PF00847.20    54   1.5e-05   26.8   1.0   1   1   4.5e-07   7.2e-05   24.6   1.0    25    53    19    50    12    51 0.82 -
EVM0030767           -            369 AP2                  PF00847.20    54   2.6e-05   26.0   0.4   1   1   1.6e-07   2.6e-05   26.0   0.4     2    52    33    79    32    81 0.89 -
EVM0043812           -            378 AP2                  PF00847.20    54   3.8e-05   25.5   0.3   1   1   2.4e-07   3.8e-05   25.5   0.3     2    52    44    90    43    92 0.88 -
EVM0043548           -            367 AP2                  PF00847.20    54   5.6e-05   24.9   0.4   1   1   1.7e-06   0.00028   22.7   0.6     1    53   301   348   301   348 0.82 -
EVM0003379           -            185 AP2                  PF00847.20    54   0.00012   23.9   0.1   1   1   7.2e-07   0.00012   23.9   0.1    25    53    32    61    18    62 0.90 -
EVM0002934           -            232 AP2                  PF00847.20    54   0.00012   23.8   0.1   1   1   7.7e-07   0.00012   23.8   0.1     1    50   107   151   107   155 0.91 -
EVM0002852           -            164 AP2                  PF00847.20    54    0.0003   22.6   1.8   1   1     3e-06   0.00049   21.9   1.8     1    34    15    45    15    55 0.84 -
#
# Program:         hmmsearch
# Version:         3.1b1 (May 2013)
# Pipeline mode:   SEARCH
# Query file:      AP2.hmm
# Target file:     EVM.final.gene.gff3.pep
# Option settings: hmmsearch --domtblout SmAP2_hmm_out.txt --cut_tc AP2.hmm EVM.final.gene.gff3.pep 
# Current dir:     /home/manager/chenyhgene2019/mygenefamily
# Date:            Sun Jul 21 12:19:23 2019
# [ok]
