# Supplementary material for: Genome-wide investigation of the AP2/ERF superfamily and their expression under salt stress in Chinese willow (Salix matsudana)
Source: PeerJ. 2021 Apr 13;9:e11076. doi: 10.7717/peerj.11076 (PMC8051338; doi:10.7717/peerj.11076)
Supplement: Supplemental Information 8 — The data exported from ABI 7500 software v2.3. [file peerj-09-11076-s008.xls]

## Sheet: Results-Part1
Block Type	96alum
Chemistry	SYBR_GREEN
Experiment File Name	D:\Sm AP2 family manuscript\PEER J\JYN10-0801.eds
Experiment Run End Time	2020-10-08 10:02:41 上午 CST
Instrument Type	sds7500
Passive Reference	ROX
Well	Sample Name	Target Name	Task	Reporter	Quencher	RQ	RQ Min	RQ Max	Cт	Cт Mean	Cт SD	ΔCт	ΔCт Mean	ΔCт SE	HK Control ΔCт Mean	HK Control ΔCт SE	ΔΔCт	Automatic Ct Threshold	Ct Threshold	Automatic Baseline	Baseline Start	Baseline End	Efficiency	Tm1	Tm2	Tm3	Comments	HIGHSD
A1	YJ CK	Actin	UNKNOWN	SYBR	None				19.4576	19.5912	0.310078							TRUE	0.21977	TRUE	3	14	1	79.3678				N
A2	YJ CK	Actin	UNKNOWN	SYBR	None				19.9457	19.5912	0.310078							TRUE	0.21977	TRUE	3	15	1	79.3678				N
A3	YJ CK	Actin	UNKNOWN	SYBR	None				19.3703	19.5912	0.310078							TRUE	0.21977	TRUE	3	14	1	79.5492				N
A4	YJ NT	Actin	UNKNOWN	SYBR	None				19.4351	19.3446	0.085228							TRUE	0.21977	TRUE	3	14	1	79.3678				N
A5	YJ NT	Actin	UNKNOWN	SYBR	None				19.333	19.3446	0.085228							TRUE	0.21977	TRUE	3	14	1	79.3678				N
A6	YJ NT	Actin	UNKNOWN	SYBR	None				19.2658	19.3446	0.085228							TRUE	0.21977	TRUE	3	14	1	79.3678				N
A7	9901 CK	Actin	UNKNOWN	SYBR	None				18.4125	18.436	0.0996868							TRUE	0.21977	TRUE	3	13	1	79.5492				N
A8	9901 CK	Actin	UNKNOWN	SYBR	None				18.3501	18.436	0.0996868							TRUE	0.21977	TRUE	3	13	1	79.3678				N
A9	9901 CK	Actin	UNKNOWN	SYBR	None				18.5453	18.436	0.0996868							TRUE	0.21977	TRUE	3	13	1	79.3678				N
A10	9901 NT	Actin	UNKNOWN	SYBR	None				18.8343	18.8957	0.0535324							TRUE	0.21977	TRUE	3	14	1	79.1863				N
A11	9901 NT	Actin	UNKNOWN	SYBR	None				18.9202	18.8957	0.0535324							TRUE	0.21977	TRUE	3	14	1	79.1863				N
A12	9901 NT	Actin	UNKNOWN	SYBR	None				18.9326	18.8957	0.0535324							TRUE	0.21977	TRUE	3	14	1	79.0049				N
B1	YJ CK	SmAP2-33	UNKNOWN	SYBR	None	1	0.633247	1.57916	23.9948	23.6882	0.270082		4.09701	0.237412			0	TRUE	0.0357598	TRUE	3	22	1	81.0005				N
B2	YJ CK	SmAP2-33	UNKNOWN	SYBR	None	1	0.633247	1.57916	23.5847	23.6882	0.270082		4.09701	0.237412			0	TRUE	0.0357598	TRUE	3	21	1	81.182				N
B3	YJ CK	SmAP2-33	UNKNOWN	SYBR	None	1	0.633247	1.57916	23.4853	23.6882	0.270082		4.09701	0.237412			0	TRUE	0.0357598	TRUE	3	21	1	81.182				N
B4	YJ NT	SmAP2-33	UNKNOWN	SYBR	None	2.46996	1.15629	5.27609	21.8442	22.1372	0.677754		2.79253	0.394383			-1.30449	TRUE	0.0357598	TRUE	3	19	1	81.182				Y
B5	YJ NT	SmAP2-33	UNKNOWN	SYBR	None	2.46996	1.15629	5.27609	22.9121	22.1372	0.677754		2.79253	0.394383			-1.30449	TRUE	0.0357598	TRUE	3	19	1	81.0005				Y
B6	YJ NT	SmAP2-33	UNKNOWN	SYBR	None	2.46996	1.15629	5.27609	21.6552	22.1372	0.677754		2.79253	0.394383			-1.30449	TRUE	0.0357598	TRUE	3	19	1	81.182				Y
B7	9901 CK	SmAP2-33	UNKNOWN	SYBR	None	0.493089	0.431338	0.563681	23.4781	23.5531	0.0675529		5.11709	0.0695242			1.02008	TRUE	0.0357598	TRUE	3	21	1	81.182				N
B8	9901 CK	SmAP2-33	UNKNOWN	SYBR	None	0.493089	0.431338	0.563681	23.5718	23.5531	0.0675529		5.11709	0.0695242			1.02008	TRUE	0.0357598	TRUE	3	21	1	81.0005				N
B9	9901 CK	SmAP2-33	UNKNOWN	SYBR	None	0.493089	0.431338	0.563681	23.6093	23.5531	0.0675529		5.11709	0.0695242			1.02008	TRUE	0.0357598	TRUE	3	21	1	81.0005				N
B10	9901 NT	SmAP2-33	UNKNOWN	SYBR	None	2.52799	2.27315	2.81139	21.661	21.6548	0.0792422		2.75903	0.0552119			-1.33799	TRUE	0.0357598	TRUE	3	19	1	81.0005				N
B11	9901 NT	SmAP2-33	UNKNOWN	SYBR	None	2.52799	2.27315	2.81139	21.7307	21.6548	0.0792422		2.75903	0.0552119			-1.33799	TRUE	0.0357598	TRUE	3	19	1	80.8191				N
B12	9901 NT	SmAP2-33	UNKNOWN	SYBR	None	2.52799	2.27315	2.81139	21.5726	21.6548	0.0792422		2.75903	0.0552119			-1.33799	TRUE	0.0357598	TRUE	3	19	1	80.6377				N
C1	YJ CK	SmAP2-38	UNKNOWN	SYBR	None	1	0.692315	1.44443	29.0799	29.0433	0.115656		9.45213	0.191071			0	TRUE	0.16589	TRUE	3	24	1	80.0934				N
C2	YJ CK	SmAP2-38	UNKNOWN	SYBR	None	1	0.692315	1.44443	29.1363	29.0433	0.115656		9.45213	0.191071			0	TRUE	0.16589	TRUE	3	24	1	80.2749				N
C3	YJ CK	SmAP2-38	UNKNOWN	SYBR	None	1	0.692315	1.44443	28.9138	29.0433	0.115656		9.45213	0.191071			0	TRUE	0.16589	TRUE	3	24	1	80.2749				N
C4	YJ NT	SmAP2-38	UNKNOWN	SYBR	None	1.85711	1.54512	2.2321	28.0302	27.9037	0.141901		8.55907	0.095568			-0.893059	TRUE	0.16589	TRUE	3	23	1	80.4563				N
C5	YJ NT	SmAP2-38	UNKNOWN	SYBR	None	1.85711	1.54512	2.2321	27.9306	27.9037	0.141901		8.55907	0.095568			-0.893059	TRUE	0.16589	TRUE	3	23	1	80.4563				N
C6	YJ NT	SmAP2-38	UNKNOWN	SYBR	None	1.85711	1.54512	2.2321	27.7503	27.9037	0.141901		8.55907	0.095568			-0.893059	TRUE	0.16589	TRUE	3	23	1	80.4563				N
C7	9901 CK	SmAP2-38	UNKNOWN	SYBR	None	0.702112	0.58662	0.840343	28.2924	28.3983	0.127375		9.96236	0.0933844			0.510226	TRUE	0.16589	TRUE	3	24	1	80.2749				N
C8	9901 CK	SmAP2-38	UNKNOWN	SYBR	None	0.702112	0.58662	0.840343	28.5397	28.3983	0.127375		9.96236	0.0933844			0.510226	TRUE	0.16589	TRUE	3	24	1	80.2749				N
C9	9901 CK	SmAP2-38	UNKNOWN	SYBR	None	0.702112	0.58662	0.840343	28.3629	28.3983	0.127375		9.96236	0.0933844			0.510226	TRUE	0.16589	TRUE	3	24	1	80.2749				N
C10	9901 NT	SmAP2-38	UNKNOWN	SYBR	None	1.38083	1.16025	1.64335	27.9618	27.8823	0.147215		8.98659	0.0904395			-0.465539	TRUE	0.16589	TRUE	3	23	1	80.2749				N
C11	9901 NT	SmAP2-38	UNKNOWN	SYBR	None	1.38083	1.16025	1.64335	27.9728	27.8823	0.147215		8.98659	0.0904395			-0.465539	TRUE	0.16589	TRUE	3	23	1	80.0934				N
C12	9901 NT	SmAP2-38	UNKNOWN	SYBR	None	1.38083	1.16025	1.64335	27.7125	27.8823	0.147215		8.98659	0.0904395			-0.465539	TRUE	0.16589	TRUE	3	23	1	79.912				N
D1	YJ CK	SmDREB A4-24	UNKNOWN	SYBR	None	1	0.705976	1.41648	24.9817	24.9572	0.0452264		5.36601	0.180918			0	TRUE	0.110478	TRUE	3	21	1	85.3546				N
D2	YJ CK	SmDREB A4-24	UNKNOWN	SYBR	None	1	0.705976	1.41648	24.905	24.9572	0.0452264		5.36601	0.180918			0	TRUE	0.110478	TRUE	3	21	1	85.1732				N
D3	YJ CK	SmDREB A4-24	UNKNOWN	SYBR	None	1	0.705976	1.41648	24.9849	24.9572	0.0452264		5.36601	0.180918			0	TRUE	0.110478	TRUE	3	21	1	85.3546				N
D4	YJ NT	SmDREB A4-24	UNKNOWN	SYBR	None	4.57797	4.15475	5.0443	22.5312	22.5159	0.0189246		3.1713	0.0504049			-2.19471	TRUE	0.110478	TRUE	3	18	1	85.5361				N
D5	YJ NT	SmDREB A4-24	UNKNOWN	SYBR	None	4.57797	4.15475	5.0443	22.5219	22.5159	0.0189246		3.1713	0.0504049			-2.19471	TRUE	0.110478	TRUE	3	18	1	85.5361				N
D6	YJ NT	SmDREB A4-24	UNKNOWN	SYBR	None	4.57797	4.15475	5.0443	22.4947	22.5159	0.0189246		3.1713	0.0504049			-2.19471	TRUE	0.110478	TRUE	3	18	1	85.5361				N
D7	9901 CK	SmDREB A4-24	UNKNOWN	SYBR	None	2.17089	1.76595	2.66869	22.5833	22.6837	0.156799		4.24772	0.107274			-1.11829	TRUE	0.110478	TRUE	3	18	1	85.5361				N
D8	9901 CK	SmDREB A4-24	UNKNOWN	SYBR	None	2.17089	1.76595	2.66869	22.8644	22.6837	0.156799		4.24772	0.107274			-1.11829	TRUE	0.110478	TRUE	3	19	1	85.5361				N
D9	9901 CK	SmDREB A4-24	UNKNOWN	SYBR	None	2.17089	1.76595	2.66869	22.6034	22.6837	0.156799		4.24772	0.107274			-1.11829	TRUE	0.110478	TRUE	3	18	1	85.3546				N
D10	9901 NT	SmDREB A4-24	UNKNOWN	SYBR	None	13.165	12.2341	14.1666	20.5662	20.5431	0.0386025		1.64738	0.0381045			-3.71863	TRUE	0.110478	TRUE	3	16	1	85.3546				N
D11	9901 NT	SmDREB A4-24	UNKNOWN	SYBR	None	13.165	12.2341	14.1666	20.5646	20.5431	0.0386025		1.64738	0.0381045			-3.71863	TRUE	0.110478	TRUE	3	16	1	85.1732				N
D12	9901 NT	SmDREB A4-24	UNKNOWN	SYBR	None	13.165	12.2341	14.1666	20.4985	20.5431	0.0386025		1.64738	0.0381045			-3.71863	TRUE	0.110478	TRUE	3	16	1	84.9918				N
E1	YJ CK	SmDREB A1-4	UNKNOWN	SYBR	None	1	0.682685	1.46481	27.1387	27.0989	0.147918		7.50773	0.19835			0	TRUE	0.246029	TRUE	3	22	1	83.9033				N
E2	YJ CK	SmDREB A1-4	UNKNOWN	SYBR	None	1	0.682685	1.46481	26.9352	27.0989	0.147918		7.50773	0.19835			0	TRUE	0.246029	TRUE	3	22	1	83.9033				N
E3	YJ CK	SmDREB A1-4	UNKNOWN	SYBR	None	1	0.682685	1.46481	27.2229	27.0989	0.147918		7.50773	0.19835			0	TRUE	0.246029	TRUE	3	22	1	83.9033				N
E4	YJ NT	SmDREB A1-4	UNKNOWN	SYBR	None	7.40249	6.6832	8.19921	23.9829	23.9644	0.0346422		4.61972	0.0531159			-2.88801	TRUE	0.246029	TRUE	3	19	1	84.0847				N
E5	YJ NT	SmDREB A1-4	UNKNOWN	SYBR	None	7.40249	6.6832	8.19921	23.9244	23.9644	0.0346422		4.61972	0.0531159			-2.88801	TRUE	0.246029	TRUE	3	19	1	84.0847				N
E6	YJ NT	SmDREB A1-4	UNKNOWN	SYBR	None	7.40249	6.6832	8.19921	23.9858	23.9644	0.0346422		4.61972	0.0531159			-2.88801	TRUE	0.246029	TRUE	3	19	1	84.0847				N
E7	9901 CK	SmDREB A1-4	UNKNOWN	SYBR	None	0.338712	0.298979	0.383726	27.522	27.5056	0.0517108		9.0696	0.0648369			1.56187	TRUE	0.246029	TRUE	3	22	1	84.2661				N
E8	9901 CK	SmDREB A1-4	UNKNOWN	SYBR	None	0.338712	0.298979	0.383726	27.4477	27.5056	0.0517108		9.0696	0.0648369			1.56187	TRUE	0.246029	TRUE	3	22	1	84.2661				N
E9	9901 CK	SmDREB A1-4	UNKNOWN	SYBR	None	0.338712	0.298979	0.383726	27.5471	27.5056	0.0517108		9.0696	0.0648369			1.56187	TRUE	0.246029	TRUE	3	22	1	84.0847				N
E10	9901 NT	SmDREB A1-4	UNKNOWN	SYBR	None	10.9897	10.3138	11.71	22.9229	22.9454	0.0199612		4.04964	0.0329857			-3.45809	TRUE	0.246029	TRUE	3	19	1	84.0847				N
E11	9901 NT	SmDREB A1-4	UNKNOWN	SYBR	None	10.9897	10.3138	11.71	22.9521	22.9454	0.0199612		4.04964	0.0329857			-3.45809	TRUE	0.246029	TRUE	3	18	1	83.9033				N
E12	9901 NT	SmDREB A1-4	UNKNOWN	SYBR	None	10.9897	10.3138	11.71	22.9611	22.9454	0.0199612		4.04964	0.0329857			-3.45809	TRUE	0.246029	TRUE	3	18	1	83.7219				N
F1	YJ CK	SmDREB A1-7	UNKNOWN	SYBR	None	1	0.628989	1.58985	27.7449	27.5161	0.27924		7.92486	0.240917			0	TRUE	0.137282	TRUE	3	23	1	84.2661				N
F2	YJ CK	SmDREB A1-7	UNKNOWN	SYBR	None	1	0.628989	1.58985	27.2049	27.5161	0.27924		7.92486	0.240917			0	TRUE	0.137282	TRUE	3	23	1	84.2661				N
F3	YJ CK	SmDREB A1-7	UNKNOWN	SYBR	None	1	0.628989	1.58985	27.5984	27.5161	0.27924		7.92486	0.240917			0	TRUE	0.137282	TRUE	3	23	1	84.4475				N
F4	YJ NT	SmDREB A1-7	UNKNOWN	SYBR	None	4.63269	3.91925	5.476	24.925	25.0576	0.12406		5.71301	0.0868998			-2.21185	TRUE	0.137282	TRUE	3	21	1	84.8104				N
F5	YJ NT	SmDREB A1-7	UNKNOWN	SYBR	None	4.63269	3.91925	5.476	25.1708	25.0576	0.12406		5.71301	0.0868998			-2.21185	TRUE	0.137282	TRUE	3	21	1	84.8104				N
F6	YJ NT	SmDREB A1-7	UNKNOWN	SYBR	None	4.63269	3.91925	5.476	25.0772	25.0576	0.12406		5.71301	0.0868998			-2.21185	TRUE	0.137282	TRUE	3	21	1	84.8104				N
F7	9901 CK	SmDREB A1-7	UNKNOWN	SYBR	None	0.247841	0.182882	0.335872	28.6397	28.3734	0.254741		9.93738	0.157935			2.01251	TRUE	0.137282	TRUE	3	24	1	84.8104				N
F8	9901 CK	SmDREB A1-7	UNKNOWN	SYBR	None	0.247841	0.182882	0.335872	28.3483	28.3734	0.254741		9.93738	0.157935			2.01251	TRUE	0.137282	TRUE	3	24	1	84.8104				N
F9	9901 CK	SmDREB A1-7	UNKNOWN	SYBR	None	0.247841	0.182882	0.335872	28.1321	28.3734	0.254741		9.93738	0.157935			2.01251	TRUE	0.137282	TRUE	3	24	1	84.629				N
F10	9901 NT	SmDREB A1-7	UNKNOWN	SYBR	None	3.2161	2.50611	4.12723	25.3334	25.1353	0.218019		6.23955	0.129612			-1.68531	TRUE	0.137282	TRUE	3	21	1	84.8104				N
F11	9901 NT	SmDREB A1-7	UNKNOWN	SYBR	None	3.2161	2.50611	4.12723	24.9017	25.1353	0.218019		6.23955	0.129612			-1.68531	TRUE	0.137282	TRUE	3	21	1	84.629				N
F12	9901 NT	SmDREB A1-7	UNKNOWN	SYBR	None	3.2161	2.50611	4.12723	25.1707	25.1353	0.218019		6.23955	0.129612			-1.68531	TRUE	0.137282	TRUE	3	21	1	84.4475				N
G1	YJ CK	SmDREB A5-25	UNKNOWN	SYBR	None	1	0.690966	1.44725	26.5253	26.5677	0.120588		6.97645	0.192085			0	TRUE	0.189733	TRUE	3	22	1	83.359				N
G2	YJ CK	SmDREB A5-25	UNKNOWN	SYBR	None	1	0.690966	1.44725	26.7037	26.5677	0.120588		6.97645	0.192085			0	TRUE	0.189733	TRUE	3	22	1	83.5404				N
G3	YJ CK	SmDREB A5-25	UNKNOWN	SYBR	None	1	0.690966	1.44725	26.4739	26.5677	0.120588		6.97645	0.192085			0	TRUE	0.189733	TRUE	3	22	1	83.5404				N
G4	YJ NT	SmDREB A5-25	UNKNOWN	SYBR	None	4.96387	4.4308	5.56106	23.978	24.0096	0.0564811		4.66498	0.0590308			-2.31146	TRUE	0.189733	TRUE	3	19	1	83.5404				N
G5	YJ NT	SmDREB A5-25	UNKNOWN	SYBR	None	4.96387	4.4308	5.56106	23.976	24.0096	0.0564811		4.66498	0.0590308			-2.31146	TRUE	0.189733	TRUE	3	19	1	83.7219				N
G6	YJ NT	SmDREB A5-25	UNKNOWN	SYBR	None	4.96387	4.4308	5.56106	24.0748	24.0096	0.0564811		4.66498	0.0590308			-2.31146	TRUE	0.189733	TRUE	3	19	1	83.7219				N
G7	9901 CK	SmDREB A5-25	UNKNOWN	SYBR	None	0.312375	0.272438	0.358166	27.0077	27.0911	0.0722486		8.6551	0.0710805			1.67865	TRUE	0.189733	TRUE	3	22	1	83.5404				N
G8	9901 CK	SmDREB A5-25	UNKNOWN	SYBR	None	0.312375	0.272438	0.358166	27.136	27.0911	0.0722486		8.6551	0.0710805			1.67865	TRUE	0.189733	TRUE	3	22	1	83.5404				N
G9	9901 CK	SmDREB A5-25	UNKNOWN	SYBR	None	0.312375	0.272438	0.358166	27.1294	27.0911	0.0722486		8.6551	0.0710805			1.67865	TRUE	0.189733	TRUE	3	22	1	83.359				N
G10	9901 NT	SmDREB A5-25	UNKNOWN	SYBR	None	8.84363	6.73932	11.605	22.8292	22.7275	0.238636		3.83181	0.141201			-3.14464	TRUE	0.189733	TRUE	3	18	1	83.5404				N
G11	9901 NT	SmDREB A5-25	UNKNOWN	SYBR	None	8.84363	6.73932	11.605	22.8985	22.7275	0.238636		3.83181	0.141201			-3.14464	TRUE	0.189733	TRUE	3	18	1	83.359				N
G12	9901 NT	SmDREB A5-25	UNKNOWN	SYBR	None	8.84363	6.73932	11.605	22.4549	22.7275	0.238636		3.83181	0.141201			-3.14464	TRUE	0.189733	TRUE	3	17	1	83.1776				N
H1	YJ CK	SmDREB A6-6	UNKNOWN	SYBR	None	1	0.706949	1.41453	28.8193	28.8083	0.0356404		9.21712	0.180203			0	TRUE	0.154722	TRUE	3	24	1	82.0891				N
H2	YJ CK	SmDREB A6-6	UNKNOWN	SYBR	None	1	0.706949	1.41453	28.7685	28.8083	0.0356404		9.21712	0.180203			0	TRUE	0.154722	TRUE	3	24	1	82.2705				N
H3	YJ CK	SmDREB A6-6	UNKNOWN	SYBR	None	1	0.706949	1.41453	28.8372	28.8083	0.0356404		9.21712	0.180203			0	TRUE	0.154722	TRUE	3	24	1	82.2705				N
H4	YJ NT	SmDREB A6-6	UNKNOWN	SYBR	None	2.80131	2.18876	3.58528	26.9733	27.0757	0.205072		7.73102	0.128216			-1.4861	TRUE	0.154722	TRUE	3	22	1	82.4519				N
H5	YJ NT	SmDREB A6-6	UNKNOWN	SYBR	None	2.80131	2.18876	3.58528	26.9419	27.0757	0.205072		7.73102	0.128216			-1.4861	TRUE	0.154722	TRUE	3	22	1	82.4519				N
H6	YJ NT	SmDREB A6-6	UNKNOWN	SYBR	None	2.80131	2.18876	3.58528	27.3118	27.0757	0.205072		7.73102	0.128216			-1.4861	TRUE	0.154722	TRUE	3	23	1	82.4519				N
H7	9901 CK	SmDREB A6-6	UNKNOWN	SYBR	None	0.324282	0.282477	0.372274	29.3633	29.2778	0.0741084		10.8418	0.0717159			1.62468	TRUE	0.154722	TRUE	3	25	1	82.4519				N
H8	9901 CK	SmDREB A6-6	UNKNOWN	SYBR	None	0.324282	0.282477	0.372274	29.2323	29.2778	0.0741084		10.8418	0.0717159			1.62468	TRUE	0.154722	TRUE	3	25	1	82.2705				N
H9	9901 CK	SmDREB A6-6	UNKNOWN	SYBR	None	0.324282	0.282477	0.372274	29.2378	29.2778	0.0741084		10.8418	0.0717159			1.62468	TRUE	0.154722	TRUE	3	24	1	82.2705				N
H10	9901 NT	SmDREB A6-6	UNKNOWN	SYBR	None	1.19932	1.10541	1.3012	27.8095	27.8506	0.0501904		8.95491	0.0423666			-0.262215	TRUE	0.154722	TRUE	3	23	1	82.2705				N
H11	9901 NT	SmDREB A6-6	UNKNOWN	SYBR	None	1.19932	1.10541	1.3012	27.9066	27.8506	0.0501904		8.95491	0.0423666			-0.262215	TRUE	0.154722	TRUE	3	23	1	82.2705				N
H12	9901 NT	SmDREB A6-6	UNKNOWN	SYBR	None	1.19932	1.10541	1.3012	27.8358	27.8506	0.0501904		8.95491	0.0423666			-0.262215	TRUE	0.154722	TRUE	3	23	1	82.0891				N
Analysis Type	Singleplex
Endogenous Control	Actin
RQ Min/Max Confidence Level	95.0
Reference Sample	YJ CK

## Sheet: Results-Part2
Block Type	96alum
Chemistry	SYBR_GREEN
Experiment File Name	D:\Sm AP2 family manuscript\PEER J\JYN2020-10-802.eds
Experiment Run End Time	2020-10-08 21:13:18 下午 CST
Instrument Type	sds7500
Passive Reference	ROX
Well	Sample Name	Target Name	Task	Reporter	Quencher	RQ	RQ Min	RQ Max	Cт	Cт Mean	Cт SD	ΔCт	ΔCт Mean	ΔCт SE	HK Control ΔCт Mean	HK Control ΔCт SE	ΔΔCт	Automatic Ct Threshold	Ct Threshold	Automatic Baseline	Baseline Start	Baseline End	Efficiency	Tm1	Tm2	Tm3	Comments	HIGHSD	OUTLIERRG
A1	YJ CK	Actin	UNKNOWN	SYBR	None				18.9798	19.7169	0.654213							TRUE	0.242188	TRUE	3	14	1	79.3073				Y	N
A2	YJ CK	Actin	UNKNOWN	SYBR	None				20.2287	19.7169	0.654213							TRUE	0.242188	TRUE	3	15	1	79.4905				Y	N
A3	YJ CK	Actin	UNKNOWN	SYBR	None				19.9423	19.7169	0.654213							TRUE	0.242188	TRUE	3	15	1	79.4905				Y	N
A4	YJ NT	Actin	UNKNOWN	SYBR	None				18.9251	19.0959	0.187814							TRUE	0.242188	TRUE	3	14	1	79.3073				N	N
A5	YJ NT	Actin	UNKNOWN	SYBR	None				19.2971	19.0959	0.187814							TRUE	0.242188	TRUE	3	14	1	79.3073				N	N
A6	YJ NT	Actin	UNKNOWN	SYBR	None				19.0656	19.0959	0.187814							TRUE	0.242188	TRUE	3	14	1	79.3073				N	N
A7	9901 CK	Actin	UNKNOWN	SYBR	None				17.999	18.2878	0.250132							TRUE	0.242188	TRUE	3	13	1	79.4905				N	Y
A8	9901 CK	Actin	UNKNOWN	SYBR	None				18.4324	18.2878	0.250132							TRUE	0.242188	TRUE	3	13	1	79.3073				N	N
A9	9901 CK	Actin	UNKNOWN	SYBR	None				18.432	18.2878	0.250132							TRUE	0.242188	TRUE	3	13	1	79.3073				N	N
A10	9901 NT	Actin	UNKNOWN	SYBR	None				18.6078	18.636	0.0579287							TRUE	0.242188	TRUE	3	13	1	79.124				N	N
A11	9901 NT	Actin	UNKNOWN	SYBR	None				18.5975	18.636	0.0579287							TRUE	0.242188	TRUE	3	13	1	79.124				N	N
A12	9901 NT	Actin	UNKNOWN	SYBR	None				18.7026	18.636	0.0579287							TRUE	0.242188	TRUE	3	14	1	78.9408				N	N
B1	YJ CK	SmERF B3-29	UNKNOWN	SYBR	None	1	0.352365	2.83797	24.5915	25.3405	0.673296		5.6236	0.542009			0	TRUE	0.253015	TRUE	3	19	1	82.0559				Y	N
B2	YJ CK	SmERF B3-29	UNKNOWN	SYBR	None	1	0.352365	2.83797	25.8955	25.3405	0.673296		5.6236	0.542009			0	TRUE	0.253015	TRUE	3	21	1	82.2391				Y	N
B3	YJ CK	SmERF B3-29	UNKNOWN	SYBR	None	1	0.352365	2.83797	25.5345	25.3405	0.673296		5.6236	0.542009			0	TRUE	0.253015	TRUE	3	20	1	82.2391				Y	N
B4	YJ NT	SmERF B3-29	UNKNOWN	SYBR	None	14.8491	11.8011	18.6844	20.7472	20.8272	0.086497		1.73129	0.119381			-3.89231	TRUE	0.253015	TRUE	3	15	1	82.4223				N	N
B5	YJ NT	SmERF B3-29	UNKNOWN	SYBR	None	14.8491	11.8011	18.6844	20.8155	20.8272	0.086497		1.73129	0.119381			-3.89231	TRUE	0.253015	TRUE	3	15	1	82.4223				N	N
B6	YJ NT	SmERF B3-29	UNKNOWN	SYBR	None	14.8491	11.8011	18.6844	20.919	20.8272	0.086497		1.73129	0.119381			-3.89231	TRUE	0.253015	TRUE	3	16	1	82.2391				N	N
B7	9901 CK	SmERF B3-29	UNKNOWN	SYBR	None	1.75453	1.13624	2.70927	22.755	23.1003	0.300567		4.81251	0.225763			-0.811087	TRUE	0.253015	TRUE	3	17	1	82.6056				N	N
B8	9901 CK	SmERF B3-29	UNKNOWN	SYBR	None	1.75453	1.13624	2.70927	23.3036	23.1003	0.300567		4.81251	0.225763			-0.811087	TRUE	0.253015	TRUE	3	18	1	82.6056				N	N
B9	9901 CK	SmERF B3-29	UNKNOWN	SYBR	None	1.75453	1.13624	2.70927	23.2423	23.1003	0.300567		4.81251	0.225763			-0.811087	TRUE	0.253015	TRUE	3	18	1	82.4223				N	N
B10	9901 NT	SmERF B3-29	UNKNOWN	SYBR	None	11.0343	10.1834	11.9562	20.7474	20.7956	0.0431251		2.15968	0.0416953			-3.46392	TRUE	0.253015	TRUE	3	15	1	82.2391				N	N
B11	9901 NT	SmERF B3-29	UNKNOWN	SYBR	None	11.0343	10.1834	11.9562	20.8304	20.7956	0.0431251		2.15968	0.0416953			-3.46392	TRUE	0.253015	TRUE	3	15	1	82.2391				N	N
B12	9901 NT	SmERF B3-29	UNKNOWN	SYBR	None	11.0343	10.1834	11.9562	20.8091	20.7956	0.0431251		2.15968	0.0416953			-3.46392	TRUE	0.253015	TRUE	3	16	1	82.0559				N	N
C1	YJ CK	SmERF B3-45	UNKNOWN	SYBR	None	1	0.320254	3.12252	25.9431	26.8365	0.788789		7.11962	0.59166			0	TRUE	0.220439	TRUE	3	20	1	86.0872				Y	N
C2	YJ CK	SmERF B3-45	UNKNOWN	SYBR	None	1	0.320254	3.12252	27.4367	26.8365	0.788789		7.11962	0.59166			0	TRUE	0.220439	TRUE	3	22	1	86.2704				Y	N
C3	YJ CK	SmERF B3-45	UNKNOWN	SYBR	None	1	0.320254	3.12252	27.1298	26.8365	0.788789		7.11962	0.59166			0	TRUE	0.220439	TRUE	3	22	1	86.4536				Y	N
C4	YJ NT	SmERF B3-45	UNKNOWN	SYBR	None	9.99496	8.06801	12.3821	22.8953	22.8943	0.0433802		3.79842	0.111289			-3.3212	TRUE	0.220439	TRUE	3	18	1	86.6369				N	N
C5	YJ NT	SmERF B3-45	UNKNOWN	SYBR	None	9.99496	8.06801	12.3821	22.9372	22.8943	0.0433802		3.79842	0.111289			-3.3212	TRUE	0.220439	TRUE	3	18	1	86.6369				N	N
C6	YJ NT	SmERF B3-45	UNKNOWN	SYBR	None	9.99496	8.06801	12.3821	22.8505	22.8943	0.0433802		3.79842	0.111289			-3.3212	TRUE	0.220439	TRUE	3	18	1	86.6369				N	N
C7	9901 CK	SmERF B3-45	UNKNOWN	SYBR	None	0.762985	0.514749	1.13093	25.509	25.7977	0.250791		7.50989	0.204501			0.390274	TRUE	0.220439	TRUE	3	20	1	87.0033				N	N
C8	9901 CK	SmERF B3-45	UNKNOWN	SYBR	None	0.762985	0.514749	1.13093	25.962	25.7977	0.250791		7.50989	0.204501			0.390274	TRUE	0.220439	TRUE	3	21	1	87.0033				N	N
C9	9901 CK	SmERF B3-45	UNKNOWN	SYBR	None	0.762985	0.514749	1.13093	25.922	25.7977	0.250791		7.50989	0.204501			0.390274	TRUE	0.220439	TRUE	3	21	1	86.8201				N	N
C10	9901 NT	SmERF B3-45	UNKNOWN	SYBR	None	36.1167	30.9174	42.1903	20.4376	20.581	0.127336		1.94502	0.0807673			-5.17459	TRUE	0.220439	TRUE	3	15	1	86.8201				N	N
C11	9901 NT	SmERF B3-45	UNKNOWN	SYBR	None	36.1167	30.9174	42.1903	20.6809	20.581	0.127336		1.94502	0.0807673			-5.17459	TRUE	0.220439	TRUE	3	15	1	86.6369				N	N
C12	9901 NT	SmERF B3-45	UNKNOWN	SYBR	None	36.1167	30.9174	42.1903	20.6245	20.581	0.127336		1.94502	0.0807673			-5.17459	TRUE	0.220439	TRUE	3	15	1	86.4536				N	N
D1	YJ CK	SmERF B3-19	UNKNOWN	SYBR	None	1	0.280795	3.56131	25.2446	26.3246	0.937413		6.60771	0.659984			0	TRUE	0.236677	TRUE	3	20	1	83.1553				Y	N
D2	YJ CK	SmERF B3-19	UNKNOWN	SYBR	None	1	0.280795	3.56131	26.8019	26.3246	0.937413		6.60771	0.659984			0	TRUE	0.236677	TRUE	3	21	1	83.1553				Y	N
D3	YJ CK	SmERF B3-19	UNKNOWN	SYBR	None	1	0.280795	3.56131	26.9274	26.3246	0.937413		6.60771	0.659984			0	TRUE	0.236677	TRUE	3	22	1	83.1553				Y	N
D4	YJ NT	SmERF B3-19	UNKNOWN	SYBR	None	5.44531	4.31553	6.87086	23.194	23.2586	0.0923338		4.16269	0.12083			-2.44501	TRUE	0.236677	TRUE	3	18	1	83.3385				N	N
D5	YJ NT	SmERF B3-19	UNKNOWN	SYBR	None	5.44531	4.31553	6.87086	23.3644	23.2586	0.0923338		4.16269	0.12083			-2.44501	TRUE	0.236677	TRUE	3	18	1	83.3385				N	N
D6	YJ NT	SmERF B3-19	UNKNOWN	SYBR	None	5.44531	4.31553	6.87086	23.2175	23.2586	0.0923338		4.16269	0.12083			-2.44501	TRUE	0.236677	TRUE	3	18	1	83.3385				N	N
D7	9901 CK	SmERF B3-19	UNKNOWN	SYBR	None	1.2748	0.846849	1.91902	24.2353	24.5452	0.270091		6.25743	0.212537			-0.350274	TRUE	0.236677	TRUE	3	19	1	83.1553				N	N
D8	9901 CK	SmERF B3-19	UNKNOWN	SYBR	None	1.2748	0.846849	1.91902	24.67	24.5452	0.270091		6.25743	0.212537			-0.350274	TRUE	0.236677	TRUE	3	19	1	83.1553				N	N
D9	9901 CK	SmERF B3-19	UNKNOWN	SYBR	None	1.2748	0.846849	1.91902	24.7304	24.5452	0.270091		6.25743	0.212537			-0.350274	TRUE	0.236677	TRUE	3	19	1	83.1553				N	N
D10	9901 NT	SmERF B3-19	UNKNOWN	SYBR	None	4.71206	3.75054	5.92008	22.861	23.0073	0.197066		4.37135	0.11859			-2.23636	TRUE	0.236677	TRUE	3	17	1	83.1553				N	N
D11	9901 NT	SmERF B3-19	UNKNOWN	SYBR	None	4.71206	3.75054	5.92008	22.9295	23.0073	0.197066		4.37135	0.11859			-2.23636	TRUE	0.236677	TRUE	3	18	1	82.9721				N	N
D12	9901 NT	SmERF B3-19	UNKNOWN	SYBR	None	4.71206	3.75054	5.92008	23.2314	23.0073	0.197066		4.37135	0.11859			-2.23636	TRUE	0.236677	TRUE	3	18	1	82.7888				N	N
E1	YJ CK	SmERF B3-42	UNKNOWN	SYBR	None	1	0.294147	3.39966	25.7648	26.7755	0.885948		7.05856	0.635845			0	TRUE	0.107849	TRUE	3	22	1	83.1553				Y	N
E2	YJ CK	SmERF B3-42	UNKNOWN	SYBR	None	1	0.294147	3.39966	27.144	26.7755	0.885948		7.05856	0.635845			0	TRUE	0.107849	TRUE	3	23	1	83.1553				Y	N
E3	YJ CK	SmERF B3-42	UNKNOWN	SYBR	None	1	0.294147	3.39966	27.4177	26.7755	0.885948		7.05856	0.635845			0	TRUE	0.107849	TRUE	3	23	1	83.1553				Y	N
E4	YJ NT	SmERF B3-42	UNKNOWN	SYBR	None	0.956028	0.686667	1.33105	25.9676	26.2194	0.231169		7.12344	0.171962			0.0648746	TRUE	0.107849	TRUE	3	22	1	83.1553				N	N
E5	YJ NT	SmERF B3-42	UNKNOWN	SYBR	None	0.956028	0.686667	1.33105	26.2685	26.2194	0.231169		7.12344	0.171962			0.0648746	TRUE	0.107849	TRUE	3	22	1	83.1553				N	N
E6	YJ NT	SmERF B3-42	UNKNOWN	SYBR	None	0.956028	0.686667	1.33105	26.422	26.2194	0.231169		7.12344	0.171962			0.0648746	TRUE	0.107849	TRUE	3	22	1	83.1553				N	N
E7	9901 CK	SmERF B3-42	UNKNOWN	SYBR	None	0.875229	0.496611	1.54251	25.0403	25.5386	0.444465		7.25083	0.294457			0.192267	TRUE	0.107849	TRUE	3	21	1	83.1553				N	N
E8	9901 CK	SmERF B3-42	UNKNOWN	SYBR	None	0.875229	0.496611	1.54251	25.6813	25.5386	0.444465		7.25083	0.294457			0.192267	TRUE	0.107849	TRUE	3	22	1	83.1553				N	N
E9	9901 CK	SmERF B3-42	UNKNOWN	SYBR	None	0.875229	0.496611	1.54251	25.8942	25.5386	0.444465		7.25083	0.294457			0.192267	TRUE	0.107849	TRUE	3	22	1	83.1553				N	N
E10	9901 NT	SmERF B3-42	UNKNOWN	SYBR	None	0.430466	0.401122	0.461957	26.9301	26.9105	0.0261146		8.27459	0.0366865			1.21603	TRUE	0.107849	TRUE	3	23	1	82.9721				N	N
E11	9901 NT	SmERF B3-42	UNKNOWN	SYBR	None	0.430466	0.401122	0.461957	26.8809	26.9105	0.0261146		8.27459	0.0366865			1.21603	TRUE	0.107849	TRUE	3	23	1	82.7888				N	N
E12	9901 NT	SmERF B3-42	UNKNOWN	SYBR	None	0.430466	0.401122	0.461957	26.9207	26.9105	0.0261146		8.27459	0.0366865			1.21603	TRUE	0.107849	TRUE	3	23	1	82.6056				N	N
F1	YJ CK	SmERF B4-1	UNKNOWN	SYBR	None	1	0.313393	3.19088	25.9215	26.8425	0.813952		7.12562	0.602913			0	TRUE	0.23412	TRUE	3	21	1	80.5899				Y	N
F2	YJ CK	SmERF B4-1	UNKNOWN	SYBR	None	1	0.313393	3.19088	27.1409	26.8425	0.813952		7.12562	0.602913			0	TRUE	0.23412	TRUE	3	22	1	80.5899				Y	N
F3	YJ CK	SmERF B4-1	UNKNOWN	SYBR	None	1	0.313393	3.19088	27.4652	26.8425	0.813952		7.12562	0.602913			0	TRUE	0.23412	TRUE	3	22	1	80.7732				Y	N
F4	YJ NT	SmERF B4-1	UNKNOWN	SYBR	None	9.58384	7.48581	12.2699	22.8726	22.9609	0.119045		3.86502	0.128382			-3.2606	TRUE	0.23412	TRUE	3	17	1	80.7732				N	N
F5	YJ NT	SmERF B4-1	UNKNOWN	SYBR	None	9.58384	7.48581	12.2699	23.0963	22.9609	0.119045		3.86502	0.128382			-3.2606	TRUE	0.23412	TRUE	3	18	1	80.7732				N	N
F6	YJ NT	SmERF B4-1	UNKNOWN	SYBR	None	9.58384	7.48581	12.2699	22.9139	22.9609	0.119045		3.86502	0.128382			-3.2606	TRUE	0.23412	TRUE	3	17	1	80.7732				N	N
F7	9901 CK	SmERF B4-1	UNKNOWN	SYBR	None	0.226564	0.162132	0.316602	27.3855	27.5554	0.167719		9.26763	0.173873			2.14201	TRUE	0.23412	TRUE	3	22	1	80.5899				N	N
F8	9901 CK	SmERF B4-1	UNKNOWN	SYBR	None	0.226564	0.162132	0.316602	27.5599	27.5554	0.167719		9.26763	0.173873			2.14201	TRUE	0.23412	TRUE	3	22	1	80.5899				N	N
F9	9901 CK	SmERF B4-1	UNKNOWN	SYBR	None	0.226564	0.162132	0.316602	27.7208	27.5554	0.167719		9.26763	0.173873			2.14201	TRUE	0.23412	TRUE	3	22	1	80.5899				N	N
F10	9901 NT	SmERF B4-1	UNKNOWN	SYBR	None	13.7354	7.50835	25.1268	21.7657	21.9817	0.540473		3.3458	0.313829			-3.77983	TRUE	0.23412	TRUE	3	17	1	80.4067				Y	N
F11	9901 NT	SmERF B4-1	UNKNOWN	SYBR	None	13.7354	7.50835	25.1268	21.5827	21.9817	0.540473		3.3458	0.313829			-3.77983	TRUE	0.23412	TRUE	3	16	1	80.2235				Y	N
F12	9901 NT	SmERF B4-1	UNKNOWN	SYBR	None	13.7354	7.50835	25.1268	22.5968	21.9817	0.540473		3.3458	0.313829			-3.77983	TRUE	0.23412	TRUE	3	17	1	80.0402				Y	N
G1	YJ CK	SmERF B1-16	UNKNOWN	SYBR	None	1	0.215584	4.63857	23.7883	25.1897	1.21618		5.47282	0.797307			0	TRUE	0.214849	TRUE	3	18	1	81.3229				Y	N
G2	YJ CK	SmERF B1-16	UNKNOWN	SYBR	None	1	0.215584	4.63857	25.8132	25.1897	1.21618		5.47282	0.797307			0	TRUE	0.214849	TRUE	3	21	1	81.3229				Y	N
G3	YJ CK	SmERF B1-16	UNKNOWN	SYBR	None	1	0.215584	4.63857	25.9677	25.1897	1.21618		5.47282	0.797307			0	TRUE	0.214849	TRUE	3	21	1	81.3229				Y	N
G4	YJ NT	SmERF B1-16	UNKNOWN	SYBR	None	23.1379	15.1585	35.3175	19.6595	20.0366	0.331056		0.940638	0.219751			-4.53218	TRUE	0.214849	TRUE	3	14	1	82.7888				N	N
G5	YJ NT	SmERF B1-16	UNKNOWN	SYBR	None	23.1379	15.1585	35.3175	20.2796	20.0366	0.331056		0.940638	0.219751			-4.53218	TRUE	0.214849	TRUE	3	15	1	82.7888				N	N
G6	YJ NT	SmERF B1-16	UNKNOWN	SYBR	None	23.1379	15.1585	35.3175	20.1705	20.0366	0.331056		0.940638	0.219751			-4.53218	TRUE	0.214849	TRUE	3	15	1	82.7888				N	N
G7	9901 CK	SmERF B1-16	UNKNOWN	SYBR	None	2.01075	1.35461	2.98469	22.4634	22.7529	0.252606		4.46509	0.205245			-1.00773	TRUE	0.214849	TRUE	3	18	1	82.4223				N	N
G8	9901 CK	SmERF B1-16	UNKNOWN	SYBR	None	2.01075	1.35461	2.98469	22.8663	22.7529	0.252606		4.46509	0.205245			-1.00773	TRUE	0.214849	TRUE	3	18	1	82.4223				N	N
G9	9901 CK	SmERF B1-16	UNKNOWN	SYBR	None	2.01075	1.35461	2.98469	22.9289	22.7529	0.252606		4.46509	0.205245			-1.00773	TRUE	0.214849	TRUE	3	18	1	82.2391				N	N
G10	9901 NT	SmERF B1-16	UNKNOWN	SYBR	None	45.6458	29.0351	71.7594	18.1569	18.5964	0.403027		-0.0395908	0.235079			-5.51241	TRUE	0.214849	TRUE	3	13	1	82.7888				N	N
G11	9901 NT	SmERF B1-16	UNKNOWN	SYBR	None	45.6458	29.0351	71.7594	18.9488	18.5964	0.403027		-0.0395908	0.235079			-5.51241	TRUE	0.214849	TRUE	3	14	1	82.6056				N	N
G12	9901 NT	SmERF B1-16	UNKNOWN	SYBR	None	45.6458	29.0351	71.7594	18.6834	18.5964	0.403027		-0.0395908	0.235079			-5.51241	TRUE	0.214849	TRUE	3	13	1	82.4223				N	N
H1	YJ CK	SmAP2 -15	UNKNOWN	SYBR	None	1	0.231838	4.31336	23.4091	24.7091	1.14136		4.99216	0.759537			0	TRUE	0.181854	TRUE	3	19	1	82.2391				Y	N
H2	YJ CK	SmAP2 -15	UNKNOWN	SYBR	None	1	0.231838	4.31336	25.1713	24.7091	1.14136		4.99216	0.759537			0	TRUE	0.181854	TRUE	3	20	1	82.4223				Y	N
H3	YJ CK	SmAP2 -15	UNKNOWN	SYBR	None	1	0.231838	4.31336	25.5469	24.7091	1.14136		4.99216	0.759537			0	TRUE	0.181854	TRUE	3	21	1	82.4223				Y	N
H4	YJ NT	SmAP2 -15	UNKNOWN	SYBR	None	2.41106	1.89077	3.07451	22.7209	22.8184	0.112196		3.7225	0.126309			-1.26967	TRUE	0.181854	TRUE	3	18	1	82.6056				N	N
H5	YJ NT	SmAP2 -15	UNKNOWN	SYBR	None	2.41106	1.89077	3.07451	22.941	22.8184	0.112196		3.7225	0.126309			-1.26967	TRUE	0.181854	TRUE	3	18	1	82.6056				N	N
H6	YJ NT	SmAP2 -15	UNKNOWN	SYBR	None	2.41106	1.89077	3.07451	22.7933	22.8184	0.112196		3.7225	0.126309			-1.26967	TRUE	0.181854	TRUE	3	18	1	82.6056				N	N
H7	9901 CK	SmAP2 -15	UNKNOWN	SYBR	None	0.722556	0.455981	1.14498	23.3682	23.7488	0.330287		5.46098	0.239204			0.468819	TRUE	0.181854	TRUE	3	18	1	82.7888				N	N
H8	9901 CK	SmAP2 -15	UNKNOWN	SYBR	None	0.722556	0.455981	1.14498	23.9604	23.7488	0.330287		5.46098	0.239204			0.468819	TRUE	0.181854	TRUE	3	19	1	82.7888				N	N
H9	9901 CK	SmAP2 -15	UNKNOWN	SYBR	None	0.722556	0.455981	1.14498	23.9177	23.7488	0.330287		5.46098	0.239204			0.468819	TRUE	0.181854	TRUE	3	19	1	82.6056				N	N
H10	9901 NT	SmAP2 -15	UNKNOWN	SYBR	None	4.73153	2.40913	9.29273	21.0508	21.3858	0.604721		2.74985	0.350734			-2.24231	TRUE	0.181854	TRUE	3	16	1	82.6056				Y	N
H11	9901 NT	SmAP2 -15	UNKNOWN	SYBR	None	4.73153	2.40913	9.29273	22.0839	21.3858	0.604721		2.74985	0.350734			-2.24231	TRUE	0.181854	TRUE	3	17	1	82.6056				Y	Y
H12	9901 NT	SmAP2 -15	UNKNOWN	SYBR	None	4.73153	2.40913	9.29273	21.0227	21.3858	0.604721		2.74985	0.350734			-2.24231	TRUE	0.181854	TRUE	3	16	1	82.4223				Y	N
Analysis Type	Singleplex
Endogenous Control	Actin
RQ Min/Max Confidence Level	95.0
Reference Sample	YJ CK
